# Supplementary material for: Depopulation, immigration, and gender dynamics: a case study of a long-term evaluation
Source: Front Sociol. 2026 Apr 30;11:1769829. doi: 10.3389/fsoc.2026.1769829 (PMC13171404; doi:10.3389/fsoc.2026.1769829)
Supplement: Supplementary file 1 [file Data_Sheet_1.zip]

Archive with 8 entries (6 files):
- DiD_SPSS/
- DiD_SPSS/C. Aragon. Base de datos.xlsx
- DiD_SPSS/C. SPSS Output File.spv
- DiD_SPSS/C. Statistical_Syntax_DiD_Analysis.sps
- SCM_Python/
- SCM_Python/AguavivaSCM.py
- SCM_Python/Aguaviva_data.xlsx
- D. Methodological Appendix and Procedures.docx
