# Supplementary material for: Depopulation, immigration, and gender dynamics: a case study of a long-term evaluation
Source: Front Sociol. 2026 Apr 30;11:1769829. doi: 10.3389/fsoc.2026.1769829 (PMC13171404; doi:10.3389/fsoc.2026.1769829)
Supplement: Supplementary file 1 [file Data_Sheet_1.zip › DiD_SPSS/C. Aragon. Base de datos.xlsx]

## Sheet: Hoja1
Group	Towns	Total																					Men																					Women
		2000	2001	2002	2003	2004	2005	2006	2007	2008	2009	2010	2011	2012	2013	2014	2015	2016	2017	2018	2019	2020	2000	2001	2002	2003	2004	2005	2006	2007	2008	2009	2010	2011	2012	2013	2014	2015	2016	2017	2018	2019	2020	2000	2001	2002	2003	2004	2005
5	22001 Abiego	292	298	291	284	288	277	288	292	288	286	281	280	277	279	267	253	247	246	237	248	258	145	149	144	143	149	150	155	159	157	153	148	148	146	144	139	136	132	127	124	130	135	147	149	147	141	139	127
5	22002 Abizanda	137	135	143	132	131	128	136	133	130	126	132	139	136	143	140	142	142	156	151	150	139	72	71	69	62	60	60	63	66	64	65	68	71	67	74	71	73	73	82	76	76	70	65	64	74	70	71	68
5	22003 Adahuesca	154	164	160	155	163	162	169	169	163	168	166	176	182	176	172	173	166	172	172	177	180	81	85	82	79	86	83	83	81	81	83	79	85	88	86	85	87	81	89	91	96	98	73	79	78	76	77	79
2	22004 Agüero	172	176	173	174	162	165	166	161	161	166	164	160	159	150	150	145	141	139	130	129	125	92	96	93	91	84	87	92	88	90	92	94	91	91	85	87	85	83	82	78	76	71	80	80	80	83	78	78
5	22006 Aisa	383	403	409	411	415	411	415	408	402	394	362	379	367	364	363	358	345	331	321	320	313	206	223	227	227	232	231	233	225	228	220	206	210	200	201	199	194	187	180	174	176	171	177	180	182	184	183	180
3	22007 Albalate de Cinca	1149	1246	1340	1286	1222	1189	1153	1131	1179	1205	1237	1259	1251	1249	1201	1151	1147	1120	1102	1103	1099	592	677	761	725	667	639	619	587	614	638	647	665	657	644	634	609	608	590	586	592	595	557	569	579	561	555	550
5	22008 Albalatillo	258	254	251	243	253	265	255	265	248	234	243	237	224	209	207	205	196	187	181	176	163	128	127	129	122	128	135	137	140	127	119	124	122	117	113	111	114	109	104	102	93	86	130	127	122	121	125	130
4	22009 Albelda	937	928	918	911	877	877	892	875	870	861	847	839	810	794	762	750	735	728	721	698	708	481	476	475	460	449	450	459	456	461	461	450	447	437	419	398	391	381	376	376	364	374	456	452	443	451	428	427
5	22011 Albero Alto	101	104	107	108	114	122	125	120	117	123	132	134	134	123	125	124	114	114	105	117	120	52	55	57	59	60	66	69	67	67	70	76	78	77	72	72	75	68	69	63	67	67	49	49	50	49	54	56
5	22012 Albero Bajo	109	109	109	97	93	96	111	107	112	103	96	109	114	121	122	138	137	138	141	135	132	59	59	60	54	51	51	60	58	60	55	51	58	62	68	66	74	73	75	76	72	70	50	50	49	43	42	45
5	22013 Alberuela de Tubo	388	381	380	361	370	370	357	353	358	358	355	355	348	339	327	314	315	310	309	301	290	192	197	197	185	187	189	186	185	186	185	182	181	178	176	171	165	163	158	158	151	145	196	184	183	176	183	181
5	22014 Alcalá de Gurrea	319	312	289	284	292	282	282	276	285	282	278	275	285	277	277	273	266	267	246	248	239	153	152	143	140	149	140	139	138	143	144	139	137	144	144	142	142	139	141	130	131	127	166	160	146	144	143	142
5	22015 Alcalá del Obispo	356	351	362	355	363	364	348	367	425	429	491	411	368	354	349	342	340	332	325	318	298	186	182	186	184	189	193	184	193	245	256	321	243	192	187	185	187	187	181	179	173	164	170	169	176	171	174	171
4	22016 Alcampell	911	901	890	868	849	846	827	821	796	793	782	762	746	724	707	697	678	671	652	631	623	444	444	437	427	420	415	406	409	403	402	400	388	377	368	361	356	337	335	320	310	300	467	457	453	441	429	431
3	22017 Alcolea de Cinca	1214	1223	1251	1230	1245	1252	1183	1168	1204	1186	1164	1137	1141	1125	1136	1125	1158	1104	1160	1155	1177	614	616	657	651	657	661	611	611	627	621	619	592	602	591	593	591	612	584	614	622	641	600	607	594	579	588	591
5	22018 Alcubierre	467	462	468	448	439	437	441	446	446	440	433	439	424	416	401	399	385	377	363	360	362	249	242	244	236	237	238	237	242	237	230	227	231	223	220	216	217	207	201	194	196	198	218	220	224	212	202	199
5	22019 Alerre	195	210	218	220	227	228	228	224	224	228	223	222	211	213	213	209	205	200	201	199	200	102	108	110	110	113	114	117	112	115	117	114	114	112	114	114	109	106	103	101	101	103	93	102	108	110	114	114
5	22020 Alfántega	117	121	113	107	113	120	112	120	125	135	125	130	135	140	136	128	131	135	127	130	130	61	64	60	54	60	62	57	63	65	65	61	61	64	66	65	63	66	69	66	66	65	56	57	53	53	53	58
7	22021 Almudévar	2324	2327	2302	2305	2377	2395	2381	2389	2449	2552	2554	2560	2519	2514	2519	2501	2472	2444	2394	2379	2377	1188	1189	1181	1191	1236	1239	1226	1231	1272	1323	1311	1318	1303	1294	1296	1288	1269	1246	1228	1214	1197	1136	1138	1121	1114	1141	1156
4	22022 Almunia de San Juan	682	685	683	671	660	650	650	658	667	654	664	661	664	663	681	679	672	665	654	658	666	346	351	350	344	338	333	335	341	343	338	349	344	346	339	349	350	349	349	338	339	340	336	334	333	327	322	317
4	22023 Almuniente	621	617	605	571	571	570	559	567	562	567	559	550	564	538	528	522	501	486	471	460	457	320	315	309	288	289	286	276	283	281	280	286	286	289	269	263	261	245	242	236	238	237	301	302	296	283	282	284
5	22024 Alquézar	310	310	308	315	309	312	313	312	321	321	313	302	301	298	297	297	299	304	296	303	312	157	162	164	169	162	165	163	163	168	171	172	168	167	164	160	163	165	162	158	164	161	153	148	144	146	147	147
3	22025 Altorricón	1462	1464	1470	1464	1447	1462	1469	1457	1491	1518	1506	1492	1494	1447	1477	1469	1466	1420	1409	1417	1420	760	756	781	779	760	787	796	784	811	836	823	817	813	782	792	785	780	760	743	756	771	702	708	689	685	687	675
5	22027 Angüés	435	441	440	427	423	417	423	422	423	431	429	439	419	419	404	391	390	360	367	354	353	237	241	239	234	230	227	226	224	221	222	226	229	223	223	218	213	206	187	196	189	188	198	200	201	193	193	190
2	22028 Ansó	529	533	523	529	523	525	509	500	496	497	491	475	467	447	436	426	412	411	431	405	386	268	272	260	257	257	257	249	248	246	248	248	244	240	232	225	219	210	206	217	204	194	261	261	263	272	266	268
5	22029 Antillón	164	161	158	156	163	163	165	164	165	156	150	146	148	156	153	159	155	154	149	140	135	83	81	80	79	82	81	81	81	81	79	81	79	79	84	83	85	80	79	75	70	70	81	80	78	77	81	82
5	22032 Aragüés del Puerto	135	132	142	142	143	150	137	136	128	132	128	133	128	128	123	119	115	114	116	115	111	81	78	84	82	82	83	73	71	68	68	66	71	71	71	67	63	63	60	64	65	60	54	54	58	60	61	67
5	22035 Arén	384	385	386	370	364	353	337	322	322	320	363	359	362	326	314	328	321	320	318	313	308	200	200	202	194	185	178	168	162	165	163	195	194	192	169	166	173	173	176	173	172	171	184	185	184	176	179	175
5	22036 Argavieso	129	126	126	131	127	135	130	135	132	125	119	118	110	112	107	105	101	100	96	95	95	74	72	70	71	70	74	72	72	73	69	72	72	64	66	63	61	58	59	56	56	57	55	54	56	60	57	61
5	22037 Arguis	68	69	68	61	61	80	82	97	105	111	118	117	125	129	125	126	122	122	129	127	125	39	39	38	33	33	42	46	55	59	62	66	70	73	72	71	72	69	67	70	72	71	29	30	30	28	28	38
3	22039 Ayerbe	1106	1114	1118	1081	1092	1097	1112	1111	1126	1125	1119	1125	1117	1111	1097	1116	1100	1071	1041	1009	1017	561	565	563	549	564	559	560	557	572	568	565	567	560	561	552	557	544	528	516	500	507	545	549	555	532	528	538
5	22040 Azanuy-Alins	193	180	183	173	179	180	173	178	187	194	174	181	174	181	184	173	168	173	176	168	170	86	82	84	80	87	89	85	87	94	97	88	93	85	89	92	87	85	85	83	80	82	107	98	99	93	92	91
5	22041 Azara	216	216	213	207	200	197	191	193	200	203	200	200	200	197	193	189	187	180	174	171	157	108	110	106	104	101	99	97	99	103	103	99	102	103	102	97	95	95	92	85	86	83	108	106	107	103	99	98
5	22042 Azlor	158	159	169	157	154	150	144	142	143	136	135	133	133	133	137	141	137	143	153	143	138	81	81	86	77	77	77	76	73	72	68	66	67	65	67	68	67	66	66	70	65	65	77	78	83	80	77	73
5	22043 Baélls	153	147	142	135	134	128	125	129	124	119	120	114	123	109	113	106	105	103	104	104	97	85	81	78	77	78	74	73	81	77	71	69	66	70	61	64	60	61	59	59	59	55	68	66	64	58	56	54
5	22044 Bailo	307	298	286	268	256	246	240	229	219	243	296	300	311	301	290	288	287	284	279	267	261	180	175	167	159	150	146	145	135	133	146	179	181	181	176	171	171	173	171	166	160	154	127	123	119	109	106	100
5	22045 Baldellou	144	143	132	132	129	130	115	117	116	114	117	119	113	103	98	102	91	82	77	76	64	79	78	72	74	73	70	63	64	64	64	66	66	61	57	55	58	53	46	44	44	38	65	65	60	58	56	60
3	22046 Ballobar	1062	1028	1019	997	1012	1008	980	997	990	987	981	974	940	863	866	838	825	830	823	812	833	534	518	518	502	512	510	492	496	495	499	494	497	485	452	452	425	419	421	424	423	434	528	510	501	495	500	498
5	22047 Banastás	190	195	192	215	238	241	239	249	264	268	270	283	286	297	303	305	297	295	292	295	310	101	101	100	110	124	126	126	130	140	146	144	147	151	157	159	162	160	158	153	153	158	89	94	92	105	114	115
7	22048 Barbastro	14671	14382	15032	15490	15592	15778	15880	16025	16486	16924	17080	17085	17304	17210	17109	17020	16961	16907	16944	16979	17174	7147	7015	7348	7576	7649	7762	7782	7839	8090	8315	8361	8375	8449	8375	8329	8269	8253	8200	8236	8256	8364	7524	7367	7684	7914	7943	8016
5	22049 Barbués	122	121	117	112	108	109	115	110	106	103	98	96	98	89	92	87	83	81	77	78	86	63	63	62	60	56	57	59	57	55	53	53	51	53	48	51	49	47	46	44	47	50	59	58	55	52	52	52
5	22050 Barbuñales	112	115	114	114	116	112	110	107	111	107	109	101	105	98	100	99	95	94	95	96	96	58	58	56	56	59	55	55	55	54	55	57	53	52	48	48	49	48	47	49	48	47	54	57	58	58	57	57
5	22051 Bárcabo	113	113	115	107	103	104	104	123	124	124	129	126	117	115	117	117	113	107	105	103	102	62	62	63	60	59	59	59	70	74	74	76	74	70	69	70	68	65	59	59	57	55	51	51	52	47	44	45
3	22052 Belver de Cinca	1368	1367	1362	1372	1375	1386	1340	1319	1380	1380	1362	1374	1375	1330	1346	1312	1294	1281	1292	1275	1301	718	723	733	750	743	745	714	701	739	737	729	750	754	738	737	735	732	727	733	742	762	650	644	629	622	632	641
3	22053 Benabarre	1139	1116	1129	1112	1112	1114	1160	1167	1197	1199	1177	1180	1215	1206	1153	1127	1111	1110	1107	1124	1142	594	578	588	582	587	593	609	613	632	624	623	616	634	630	602	584	569	575	569	590	596	545	538	541	530	525	521
3	22054 Benasque	1496	1591	1725	1832	2025	2088	2045	2080	2166	2200	2219	2236	2217	2195	2149	2090	2047	2121	2157	2155	2184	792	842	920	979	1097	1128	1105	1111	1148	1157	1157	1167	1155	1161	1140	1109	1096	1136	1150	1151	1179	704	749	805	853	928	960
5	22055 Berbegal	466	464	469	463	459	466	465	481	468	450	441	417	420	385	391	378	363	357	345	347	327	233	232	236	235	234	235	239	244	233	231	229	219	216	195	200	193	191	188	177	178	173	233	232	233	228	225	231
5	22057 Bielsa	474	462	466	465	463	499	506	524	528	508	511	495	503	500	496	488	483	473	476	457	448	240	236	242	243	243	260	268	269	264	254	258	251	255	252	250	249	248	247	254	242	235	234	226	224	222	220	239
5	22058 Bierge	223	227	237	248	246	244	239	235	253	262	258	254	251	246	242	244	251	242	231	239	252	126	129	134	138	137	137	136	131	141	151	145	143	142	140	136	139	142	133	130	132	139	97	98	103	110	109	107
3	22059 Biescas	1294	1279	1305	1312	1362	1485	1513	1549	1712	1675	1634	1597	1589	1568	1535	1487	1470	1480	1479	1463	1474	681	676	696	701	736	807	837	860	950	920	891	865	861	850	824	781	774	781	776	768	776	613	603	609	611	626	678
3	22060 Binaced	1589	1624	1714	1704	1645	1625	1533	1530	1534	1528	1494	1485	1498	1550	1539	1507	1528	1524	1555	1575	1605	809	834	907	925	889	889	816	810	805	787	767	764	775	810	804	785	808	812	828	852	878	780	790	807	779	756	736
7	22061 Binéfar	8228	8332	8484	8639	8786	8890	9012	9048	9288	9444	9407	9482	9456	9468	9461	9439	9394	9391	9435	9561	9742	4130	4206	4314	4422	4520	4625	4702	4696	4856	4965	4938	4979	4940	4931	4905	4904	4880	4889	4935	5003	5121	4098	4126	4170	4217	4266	4265
5	22062 Bisaurri	216	225	237	235	248	248	247	239	234	226	208	206	202	194	179	176	185	180	181	167	171	123	126	130	126	131	132	131	125	122	120	105	103	104	98	96	95	103	99	98	90	91	93	99	107	109	117	116
5	22063 Biscarrués	232	228	230	230	232	215	217	221	231	234	228	223	226	220	209	202	195	192	189	182	182	123	121	121	123	119	110	112	120	119	124	120	118	123	121	113	111	106	105	102	97	97	109	107	109	107	113	105
5	22064 Blecua y Torres	182	184	197	190	189	191	195	201	186	192	208	215	219	211	202	200	202	182	183	182	173	92	93	106	107	106	111	112	111	103	107	115	118	120	119	114	113	115	104	104	106	99	90	91	91	83	83	80
4	22066 Boltaña	855	846	833	838	870	917	924	977	1022	1035	1051	1055	1092	1071	1041	981	959	941	986	1016	1045	436	432	426	429	452	484	485	525	565	569	576	579	592	578	553	518	517	511	534	546	560	419	414	407	409	418	433
5	22067 Bonansa	76	80	89	97	101	105	101	97	93	96	102	102	96	86	84	81	80	79	86	88	87	40	41	48	52	52	56	54	50	51	54	55	55	51	47	45	44	44	44	50	50	49	36	39	41	45	49	49
5	22068 Borau	74	75	75	76	75	72	72	72	73	71	81	85	84	86	91	95	91	81	80	74	70	40	41	42	43	42	41	40	40	41	40	47	49	49	50	55	59	57	49	48	43	38	34	34	33	33	33	31
4	22069 Broto	518	521	530	524	516	528	520	533	550	547	542	543	542	533	523	532	532	552	531	522	538	266	271	282	275	270	272	273	278	289	289	288	288	289	281	277	287	292	308	301	292	299	252	250	248	249	246	256
5	22072 Caldearenas	259	252	244	263	270	252	244	250	230	246	246	231	223	212	208	210	216	228	218	229	226	145	141	138	146	154	147	142	143	129	139	139	130	130	124	117	119	121	130	129	136	130	114	111	106	117	116	105
5	22074 Campo	342	328	315	304	295	291	287	279	252	246	355	350	330	426	459	437	365	343	323	278	436	164	157	148	142	139	137	136	132	118	117	178	171	164	220	250	239	193	181	171	149	229	178	171	167	162	156	154
5	22075 Camporrélls	248	247	253	241	231	233	217	219	206	196	193	182	167	165	148	138	138	134	137	134	127	127	128	132	126	122	127	120	122	115	110	105	100	92	94	85	78	74	72	72	71	66	121	119	121	115	109	106
5	22076 Canal de Berdún	434	428	423	402	401	414	416	417	412	401	396	382	365	385	376	367	361	343	321	314	323	238	235	234	222	216	228	232	228	221	219	215	208	203	209	203	197	196	188	178	176	176	196	193	189	180	185	186
4	22077 Candasnos	538	530	514	489	470	459	446	439	427	419	409	395	381	349	339	330	318	315	317	462	419	281	277	268	254	249	241	234	230	221	218	213	206	198	178	175	171	165	164	168	255	227	257	253	246	235	221	218
4	22078 Canfranc	531	538	531	532	564	611	678	672	648	625	624	620	599	572	554	560	543	542	532	540	558	292	298	297	292	318	346	389	376	363	343	343	341	338	327	315	313	301	301	294	300	311	239	240	234	240	246	265
5	22079 Capdesaso	173	165	166	166	160	157	161	167	157	161	163	176	184	177	170	172	168	163	174	198	211	80	76	77	75	74	75	76	68	71	72	73	74	71	78	75	75	72	77	77	83	88	93	89	89	91	86	82
5	22080 Capella	393	394	387	388	387	399	404	387	389	382	366	372	360	371	361	361	364	358	354	349	360	203	198	196	195	196	205	207	198	201	200	190	196	189	198	192	192	194	193	186	182	187	190	196	191	193	191	194
5	22081 Casbas de Huesca	304	298	305	295	296	294	293	308	307	304	299	303	304	306	295	291	293	279	269	270	275	161	158	161	158	157	155	153	162	158	160	159	161	163	171	164	156	155	154	145	146	152	143	140	144	137	139	139
5	22082 Castejón del Puente	423	420	422	420	435	423	433	439	452	424	399	372	360	349	349	340	325	326	315	318	312	225	225	222	221	228	222	228	229	241	226	208	190	181	178	182	179	172	172	164	167	163	198	195	200	199	207	201
4	22083 Castejón de Monegros	707	700	693	696	683	656	655	646	667	670	661	649	623	611	574	568	543	528	531	522	510	357	352	353	360	350	334	338	335	348	355	346	340	326	320	300	300	289	279	284	283	276	350	348	340	336	333	322
4	22084 Castejón de Sos	572	605	660	679	731	755	733	738	771	787	788	776	767	731	733	740	740	738	753	747	764	297	313	351	356	383	407	387	391	411	420	421	406	401	373	374	379	380	378	387	381	381	275	292	309	323	348	348
5	22085 Castelflorite	148	144	141	133	128	131	131	128	129	136	130	128	131	135	123	120	114	112	108	106	103	76	73	73	70	68	66	66	68	69	72	68	68	69	72	67	65	61	61	58	54	53	72	71	68	63	60	65
5	22086 Castiello de Jaca	185	182	181	180	198	219	230	249	257	265	256	257	249	249	243	251	255	244	267	243	221	98	96	96	98	108	122	125	137	141	143	139	138	133	135	134	139	140	135	140	136	126	87	86	85	82	90	97
5	22087 Castigaleu	102	104	105	114	115	115	118	119	123	121	119	115	104	102	95	94	89	87	86	84	79	58	60	60	65	68	66	67	67	65	63	63	61	60	61	56	55	51	50	51	51	49	44	44	45	49	47	49
5	22088 Castillazuelo	230	227	232	223	230	227	223	225	221	199	193	197	189	181	191	181	176	174	169	162	153	109	109	111	105	109	107	109	111	108	94	92	91	88	84	89	89	86	86	85	80	76	121	118	121	118	121	120
5	22089 Castillonroy	423	411	425	412	410	406	391	382	391	390	378	380	360	342	336	343	334	321	312	313	318	206	199	202	198	196	193	189	187	186	187	181	190	178	173	170	176	175	169	167	164	163	217	212	223	214	214	213
5	22090 Colungo	124	128	133	139	135	135	140	148	156	157	147	142	131	115	124	126	128	118	114	110	117	67	69	69	74	71	68	72	78	84	86	83	80	75	70	70	70	70	64	64	62	65	57	59	64	65	64	67
5	22094 Chalamera	159	153	151	148	153	147	144	143	138	135	128	122	115	113	103	111	108	111	108	106	113	90	85	84	83	86	81	79	77	73	73	67	62	60	58	55	58	56	59	55	56	60	69	68	67	65	67	66
5	22095 Chía	113	114	111	109	112	118	113	114	113	101	105	102	97	100	87	90	85	87	86	83	83	63	64	61	59	58	62	59	60	61	56	61	61	61	63	55	57	52	53	54	54	53	50	50	50	50	54	56
5	22096 Chimillas	186	197	223	246	279	304	340	359	356	341	359	358	370	374	373	358	371	389	391	393	402	100	103	116	128	144	156	170	176	173	167	173	181	186	189	190	182	189	196	200	200	200	86	94	107	118	135	148
4	22099 Esplús	756	751	747	731	733	750	704	731	719	681	677	654	663	672	646	619	612	581	541	581	632	361	362	360	357	365	375	355	387	376	347	344	334	338	342	330	316	304	290	266	290	324	395	389	387	374	368	375
5	22102 Estada	206	197	190	185	192	212	231	224	231	237	236	234	230	221	215	210	205	202	204	208	199	106	100	96	98	104	117	126	123	132	133	135	133	131	123	118	114	114	116	117	122	116	100	97	94	87	88	95
4	22103 Estadilla	913	898	857	886	856	877	877	864	876	866	860	853	855	847	822	819	808	814	794	800	796	465	458	435	444	428	432	436	432	430	429	419	412	403	405	394	392	394	398	383	385	391	448	440	422	442	428	445
5	22105 Estopiñán del Castillo	181	204	222	227	217	210	199	198	196	181	177	174	161	144	136	147	142	132	126	120	121	100	113	130	133	121	115	112	110	111	97	97	97	84	75	72	78	77	70	69	65	61	81	91	92	94	96	95
2	22106 Fago	39	33	29	33	33	37	35	31	31	31	26	30	29	27	24	25	22	27	23	22	20	25	21	19	21	20	21	20	18	17	17	15	15	14	13	15	16	13	14	12	12	12	14	12	10	12	13	16
5	22107 Fanlo	176	191	185	182	172	171	170	171	159	149	138	132	126	118	118	112	107	102	97	101	100	100	114	110	110	100	105	105	101	94	89	85	81	78	75	75	69	67	62	61	63	64	76	77	75	72	72	66
5	22109 Fiscal	254	236	226	251	282	272	300	296	301	330	317	318	346	374	369	361	338	323	327	330	331	142	128	126	143	160	155	170	167	168	181	179	177	188	208	201	192	179	171	182	182	181	112	108	100	108	122	117
3	22110 Fonz	1113	1113	1093	1079	1064	1082	1040	1034	1031	1034	1035	1021	982	987	960	944	918	902	870	859	851	571	564	546	538	534	543	527	526	522	528	526	519	509	511	488	483	458	446	432	434	432	542	549	547	541	530	539
5	22111 Foradada del Toscar	242	235	228	220	213	220	212	231	238	226	215	211	208	197	192	187	183	178	173	172	162	117	114	112	108	106	112	110	119	126	119	114	113	111	107	103	101	96	94	92	91	92	125	121	116	112	107	108
7	22112 Fraga	12000	12158	12565	12868	13035	13284	13191	13592	14034	14302	14539	14426	14655	14834	14926	14921	14925	15024	14979	15033	15353	5999	6144	6435	6667	6743	6916	6749	7006	7288	7424	7509	7423	7516	7584	7625	7614	7604	7643	7594	7643	7854	6001	6014	6130	6201	6292	6368
4	22113 Fueva, La	615	618	613	611	599	614	621	625	633	626	619	634	641	618	622	622	611	608	597	587	600	326	323	319	316	305	315	317	323	329	323	324	332	334	321	326	324	321	324	314	312	321	289	295	294	295	294	299
5	22114 Gistaín	175	175	170	165	161	160	158	155	157	154	145	150	147	144	143	138	137	142	149	142	147	102	98	96	92	89	88	87	85	85	82	80	81	80	79	80	76	77	79	81	75	81	73	77	74	73	72	72
2	22115 Grado, El	566	559	535	514	511	517	497	509	509	506	493	484	471	448	435	433	423	422	426	400	395	300	293	280	264	271	276	262	273	269	267	257	256	249	237	231	227	225	223	228	210	208	266	266	255	250	240	241
3	22116 Grañén	1966	1968	2039	2009	1999	1990	2009	1992	2041	2038	1930	1988	1990	1961	1902	1859	1804	1748	1753	1762	1738	1010	1014	1039	1032	1031	1026	1044	1027	1044	1046	995	1008	1027	1022	997	973	942	906	907	913	905	956	954	1000	977	968	964
7	22117 Graus	3199	3194	3185	3266	3356	3424	3472	3472	3605	3665	3700	3697	3595	3513	3429	3371	3329	3334	3305	3395	3365	1612	1611	1602	1646	1712	1757	1784	1787	1869	1892	1910	1907	1847	1805	1739	1687	1666	1650	1617	1666	1658	1587	1583	1583	1620	1644	1667
3	22119 Gurrea de Gállego	1834	1815	1793	1740	1744	1761	1745	1721	1710	1706	1664	1651	1644	1627	1575	1545	1513	1483	1476	1467	1476	938	929	923	902	904	915	905	887	892	891	862	858	862	845	813	798	783	765	755	744	744	896	886	870	838	840	846
5	22122 Hoz de Jaca	77	75	75	72	74	74	77	78	72	70	71	70	72	74	73	68	72	76	76	70	73	34	35	35	32	34	36	39	38	36	35	34	35	37	39	38	35	37	37	37	35	37	43	40	40	40	40	38
5	22124 Huerto	263	253	251	246	253	249	258	257	274	278	272	267	266	255	242	238	230	218	218	206	213	144	137	138	131	134	134	142	142	150	142	140	142	144	139	133	132	126	115	118	112	117	119	116	113	115	119	115
7	22125 Huesca	45653	45874	46462	47609	47923	48530	49312	49819	51117	52059	52347	52443	52296	52418	52555	52239	52282	52223	52463	53132	53956	22002	22141	22411	22974	23162	23485	23939	24208	24899	25373	25444	25379	25200	25230	25263	24983	24984	24957	25023	25352	25702	23651	23733	24051	24635	24761	25045
5	22126 Ibieca	101	111	122	114	117	114	110	116	114	110	108	109	113	121	119	110	100	100	97	96	100	50	56	61	61	60	60	59	64	64	61	61	61	63	67	66	60	54	55	55	55	57	51	55	61	53	57	54
5	22127 Igriés	225	243	288	324	362	415	456	514	530	598	627	666	658	675	700	692	711	686	705	723	695	114	118	140	164	185	215	233	268	274	309	325	344	341	348	366	365	374	356	366	382	371	111	125	148	160	177	200
5	22128 Ilche	279	282	279	264	261	263	275	273	271	259	246	237	226	211	214	208	211	213	212	211	197	146	150	152	141	140	141	148	144	144	137	130	122	115	107	110	107	108	112	110	104	96	133	132	127	123	121	122
5	22129 Isábena	253	254	274	282	278	281	302	293	320	327	313	305	307	297	288	276	266	261	238	235	231	130	131	142	146	149	145	163	157	170	179	168	166	167	155	152	148	144	139	126	119	115	123	123	132	136	129	136
7	22130 Jaca	11414	11591	11932	12063	12322	12553	12736	12759	13193	13396	13374	13299	13248	13221	13121	13088	12929	12889	12813	12988	13129	5656	5736	5891	5971	6113	6257	6389	6400	6595	6718	6651	6635	6575	6554	6515	6504	6391	6373	6302	6357	6408	5758	5855	6041	6092	6209	6296
5	22131 Jasa	127	123	117	115	128	124	124	121	122	125	116	113	112	102	111	104	98	94	92	92	96	73	71	68	67	76	73	73	66	68	73	70	68	68	61	63	59	57	54	53	52	56	54	52	49	48	52	51
5	22133 Labuerda	172	167	168	167	166	171	169	177	180	172	167	169	156	156	155	167	158	157	162	162	155	90	88	90	92	94	95	91	95	95	88	88	89	80	80	81	89	85	86	91	87	82	82	79	78	75	72	76
5	22135 Laluenga	266	268	262	250	248	247	244	234	233	233	220	216	221	225	216	213	211	210	194	197	191	137	135	136	132	133	135	133	130	131	128	121	119	121	122	116	116	111	110	103	103	100	129	133	126	118	115	112
3	22136 Lalueza	1207	1178	1163	1152	1140	1142	1136	1136	1137	1132	1101	1089	1066	1021	1024	997	974	943	913	892	892	639	616	611	603	594	592	590	591	598	595	575	563	557	538	536	520	507	492	475	465	464	568	562	552	549	546	550
3	22137 Lanaja	1569	1552	1545	1496	1481	1478	1457	1461	1478	1460	1417	1381	1358	1340	1324	1268	1231	1179	1202	1174	1163	812	802	801	775	774	772	763	760	765	755	743	725	721	711	708	678	657	628	637	621	609	757	750	744	721	707	706
5	22139 Laperdiguera	99	105	103	102	103	105	101	102	98	102	102	102	101	95	94	96	92	91	91	91	92	49	51	50	49	52	55	53	55	53	56	53	53	52	49	51	51	49	47	48	47	47	50	54	53	53	51	50
5	22141 Lascellas-Ponzano	164	167	166	158	157	166	162	166	154	151	154	148	143	148	146	138	133	128	126	129	130	85	86	86	80	82	87	89	94	87	83	84	83	80	85	84	83	83	81	80	82	82	79	81	80	78	75	79
5	22142 Lascuarre	164	165	157	149	146	147	147	157	159	158	157	155	152	143	136	137	136	133	136	132	139	90	94	85	79	74	74	77	82	86	86	85	84	77	74	70	69	69	68	70	68	72	74	71	72	70	72	73
5	22143 Laspaúles	290	283	288	284	277	282	281	287	309	309	297	302	322	316	304	281	266	244	230	230	205	159	158	159	158	156	160	160	162	181	184	170	171	184	186	178	163	154	142	134	135	114	131	125	129	126	121	122
5	22144 Laspuña	274	278	275	272	271	276	298	312	302	294	289	301	296	293	298	290	274	281	291	298	297	149	146	142	142	140	143	160	169	166	166	157	162	159	158	161	155	151	152	160	161	162	125	132	133	130	131	133
5	22149 Loarre	407	394	376	374	397	393	392	379	369	376	371	369	361	361	338	335	337	332	331	338	323	215	207	199	193	207	210	211	208	203	205	206	203	200	200	190	190	190	185	184	189	179	192	187	177	181	190	183
4	22150 Loporzano	519	513	515	511	520	528	520	527	541	542	540	563	549	547	535	532	536	522	522	530	514	271	268	271	273	285	292	288	289	295	299	301	314	308	308	301	298	302	294	296	300	293	248	245	244	238	235	236
5	22151 Loscorrales	120	117	116	112	113	114	114	111	108	114	108	108	107	106	107	106	102	100	106	99	93	67	67	66	64	65	63	63	63	58	58	53	52	52	53	52	51	51	51	52	50	48	53	50	50	48	48	51
5	22155 Monesma y Cajigar	102	104	100	101	104	109	111	108	111	111	106	100	95	93	88	87	84	77	73	76	72	51	54	52	53	53	58	59	57	58	59	56	55	52	49	47	46	43	40	39	43	40	51	50	48	48	51	51
5	22156 Monflorite-Lascasas	201	200	213	207	217	229	240	267	281	296	312	315	301	304	295	313	360	379	403	404	405	110	111	119	120	123	130	135	152	157	164	167	168	167	165	161	165	192	204	220	215	213	91	89	94	87	94	99
5	22157 Montanuy	307	305	300	292	308	308	311	308	307	296	285	284	265	253	237	221	223	220	215	212	210	174	172	170	165	179	179	177	174	177	172	167	167	158	148	136	124	128	123	121	123	123	133	133	130	127	129	129
7	22158 Monzón	14665	14844	14993	15395	15457	15806	16200	16217	16749	17042	17115	17215	17263	17290	17176	17260	17237	17166	17061	17236	17469	7359	7467	7607	7835	7852	8060	8305	8293	8596	8772	8835	8838	8817	8816	8746	8779	8719	8661	8614	8683	8842	7306	7377	7386	7560	7605	7746
5	22160 Naval	295	289	308	295	296	302	296	288	270	266	265	258	250	250	256	259	264	270	269	275	265	151	145	156	143	144	148	147	142	131	132	133	132	127	128	132	135	137	143	141	143	139	144	144	152	152	152	154
5	22162 Novales	184	186	184	182	191	191	179	181	174	180	181	175	177	183	176	183	177	155	155	156	152	93	94	93	96	100	99	96	93	88	87	89	84	85	89	90	93	90	74	75	75	76	91	92	91	86	91	92
5	22163 Nueno	240	290	348	394	423	433	492	521	524	555	557	559	567	558	558	552	553	537	532	537	546	136	164	196	219	239	244	273	291	298	315	312	314	319	311	314	303	302	295	292	295	301	104	126	152	175	184	189
5	22164 Olvena	56	55	48	68	79	67	65	77	70	61	58	55	53	62	57	45	45	48	50	55	56	25	24	20	30	38	32	31	34	30	28	27	25	23	27	26	23	22	24	24	29	29	31	31	28	38	41	35
4	22165 Ontiñena	652	646	649	637	623	621	608	610	617	602	586	597	584	585	570	569	560	537	533	518	508	326	327	329	319	313	315	309	307	314	308	297	305	296	294	287	284	282	270	269	261	255	326	319	320	318	310	306
2	22167 Osso de Cinca	730	763	784	766	746	758	749	735	774	782	735	768	806	805	771	746	729	691	687	681	678	400	436	452	437	419	428	420	405	397	387	378	398	406	414	404	391	391	375	377	376	379	330	327	332	329	327	330
5	22168 Palo	27	36	43	47	35	37	38	38	32	28	24	29	30	23	22	24	24	26	27	27	26	15	19	25	29	24	24	26	26	22	18	14	16	15	11	10	12	12	13	14	14	13	12	17	18	18	11	13
4	22170 Panticosa	709	728	726	731	718	731	740	776	837	832	819	820	790	765	757	762	774	795	786	784	800	356	369	374	370	362	370	376	392	425	422	412	422	407	395	389	390	396	401	404	409	417	353	359	352	361	356	361
4	22172 Peñalba	795	789	787	764	742	727	756	753	749	741	761	765	759	720	691	695	688	662	622	611	644	395	394	395	383	374	370	389	394	385	379	393	400	396	377	351	348	341	331	315	314	340	400	395	392	381	368	357
5	22173 Peñas de Riglos, Las	279	270	253	272	282	297	295	297	279	272	268	269	268	268	267	264	258	255	251	248	247	157	154	144	159	167	173	173	173	166	162	162	165	161	165	166	164	163	161	158	158	155	122	116	109	113	115	124
4	22174 Peralta de Alcofea	725	697	700	675	670	667	654	633	647	639	618	619	596	553	582	602	587	576	562	556	563	358	337	348	331	330	333	330	316	327	325	314	318	310	287	303	318	310	303	295	291	291	367	360	352	344	340	334
5	22175 Peralta de Calasanz	271	270	276	277	274	265	261	252	248	232	235	243	242	240	240	233	228	221	219	210	210	148	152	156	156	155	151	151	145	145	129	132	136	134	136	137	132	130	124	125	122	117	123	118	120	121	119	114
5	22176 Peraltilla	169	169	176	180	181	177	181	184	200	198	200	212	202	201	206	201	197	200	199	196	209	91	90	95	97	99	97	98	99	104	103	105	110	105	102	110	104	103	104	99	98	102	78	79	81	83	82	80
5	22177 Perarrúa	127	124	122	124	123	117	110	105	99	98	112	112	109	107	113	111	113	112	109	111	106	62	61	61	60	59	58	52	49	48	49	56	60	61	59	60	58	60	61	58	59	56	65	63	61	64	64	59
5	22178 Pertusa	153	153	146	145	135	131	124	123	122	110	113	117	121	124	121	124	115	114	110	113	120	81	78	76	75	74	72	67	69	70	64	66	70	69	71	69	74	69	68	63	65	73	72	75	70	70	61	59
5	22181 Piracés	100	111	108	103	103	106	110	101	97	96	104	103	100	102	106	107	103	104	98	102	100	64	69	66	61	62	66	69	63	62	59	61	59	57	58	58	59	57	59	54	54	51	36	42	42	42	41	40
5	22182 Plan	322	315	316	319	314	319	319	323	329	332	336	327	314	312	314	303	299	287	287	283	273	173	169	167	166	163	163	163	167	173	175	175	171	162	163	161	156	157	149	145	143	139	149	146	149	153	151	156
5	22184 Poleñino	260	255	251	267	256	246	247	237	227	222	226	224	217	215	216	217	209	205	200	200	210	132	125	125	134	130	126	127	124	122	122	123	119	116	113	115	116	111	110	108	107	110	128	130	126	133	126	120
5	22186 Pozán de Vero	259	254	249	248	244	257	256	251	252	250	244	241	243	230	225	221	204	214	218	228	214	123	120	116	118	119	126	123	119	118	120	121	118	120	116	110	108	98	103	104	111	105	136	134	133	130	125	131
5	22187 Puebla de Castro, La	335	331	328	351	372	373	382	403	410	428	433	416	430	415	401	383	379	361	372	383	377	172	171	172	186	195	194	201	210	211	216	219	211	218	213	206	195	193	181	185	196	194	163	160	156	165	177	179
5	22188 Puente de Montañana	127	123	116	107	102	99	88	152	151	155	148	143	133	129	119	107	103	96	93	89	93	61	58	57	52	50	49	43	74	71	73	65	64	56	55	52	46	48	44	40	38	42	66	65	59	55	52	50
5	22189 Puértolas	209	212	220	223	224	230	222	227	252	239	241	233	225	214	217	207	213	210	215	212	213	115	119	123	124	126	129	126	129	137	132	133	127	125	122	125	120	123	121	121	117	116	94	93	97	99	98	101
5	22190 Pueyo de Araguás, El	160	154	150	143	151	160	164	159	155	153	150	151	154	153	145	149	156	152	154	161	161	100	92	89	85	90	96	96	95	92	88	89	90	92	90	85	88	90	88	89	89	91	60	62	61	58	61	64
5	22193 Pueyo de Santa Cruz	340	350	349	335	330	334	347	377	366	370	369	371	362	358	338	328	317	328	314	318	331	171	176	174	166	167	170	176	191	183	187	188	192	185	183	172	169	163	165	158	162	168	169	174	175	169	163	164
5	22195 Quicena	149	148	146	146	207	228	274	304	306	305	302	290	291	298	300	286	286	283	283	280	282	79	77	75	74	105	117	138	158	158	156	156	151	150	153	154	145	144	138	138	139	137	70	71	71	72	102	111
4	22197 Robres	670	662	661	657	661	659	643	649	643	632	630	606	605	582	575	586	569	561	541	527	514	347	345	347	347	345	344	331	337	333	329	327	314	313	291	288	294	288	286	274	268	266	323	317	314	310	316	315
7	22199 Sabiñánigo	8483	8295	8586	8797	8855	9023	9264	9673	10112	10378	10383	10345	10241	10129	9883	9598	9349	9254	9245	9238	9185	4287	4186	4308	4423	4443	4551	4689	4896	5153	5299	5304	5258	5204	5138	4985	4814	4668	4621	4621	4610	4587	4196	4109	4278	4374	4412	4472
5	22200 Sahún	289	278	263	248	241	233	331	364	372	368	360	342	340	326	304	308	303	305	294	312	303	159	150	142	133	130	124	177	187	194	200	193	183	181	175	163	163	160	157	153	160	155	130	128	121	115	111	109
5	22201 Salas Altas	380	381	367	376	366	349	330	326	320	305	311	310	311	302	319	313	310	303	308	316	306	196	196	189	196	192	185	174	170	166	160	164	158	159	156	161	159	153	155	159	161	156	184	185	178	180	174	164
5	22202 Salas Bajas	142	151	146	149	156	151	144	144	138	136	149	140	138	136	161	168	169	171	167	175	185	70	76	70	73	73	69	67	65	63	64	66	61	59	63	76	80	82	83	81	86	88	72	75	76	76	83	82
5	22203 Salillas	117	115	112	118	115	120	119	119	119	115	110	106	106	102	107	101	98	101	96	94	91	62	62	60	58	56	63	64	64	64	60	60	58	57	53	58	53	53	57	54	53	51	55	53	52	60	59	57
3	22204 Sallent de Gállego	1053	1081	1148	1172	1227	1316	1384	1400	1376	1480	1542	1536	1512	1490	1484	1441	1461	1444	1463	1478	1477	550	557	586	585	609	668	695	695	687	748	786	779	762	750	748	720	733	730	728	732	729	503	524	562	587	618	648
4	22205 San Esteban de Litera	604	602	585	572	562	541	512	497	550	527	526	509	502	501	495	498	498	485	506	535	547	302	302	293	288	284	273	256	250	286	275	272	267	270	263	258	258	252	246	257	270	288	302	300	292	284	278	268
5	22206 Sangarrén	279	274	289	271	274	263	263	262	272	257	242	231	227	214	212	235	222	220	219	223	221	136	134	141	130	134	129	128	128	136	133	124	116	114	109	110	121	116	119	118	121	117	143	140	148	141	140	134
5	22207 San Juan de Plan	152	151	145	147	147	149	150	150	153	153	153	157	162	158	147	148	144	142	152	153	150	81	81	81	81	82	80	82	84	84	84	84	87	87	84	82	83	81	80	86	84	83	71	70	64	66	65	69
5	22208 Santa Cilia	170	177	200	200	199	189	191	193	201	207	209	208	201	206	225	207	219	229	231	240	243	97	100	108	109	108	105	110	110	114	115	114	113	107	111	114	108	117	124	124	123	124	73	77	92	91	91	84
5	22209 Santa Cruz de la Serós	139	145	149	164	161	151	148	145	143	140	136	189	194	191	192	186	186	177	180	183	188	80	86	87	95	93	90	89	87	87	85	84	108	109	110	110	106	107	104	109	109	109	59	59	62	69	68	61
5	22212 Santaliestra y San Quílez	95	95	104	107	102	114	108	100	101	108	106	97	94	91	99	104	95	87	81	82	80	54	54	54	57	55	59	56	51	52	56	56	50	47	45	49	53	48	46	43	41	41	41	41	50	50	47	55
7	22213 Sariñena	4021	3984	3996	3987	4026	4021	4152	4206	4308	4455	4428	4402	4402	4323	4293	4223	4188	4155	4168	4160	4184	2019	2001	2023	2029	2062	2065	2142	2162	2233	2327	2305	2281	2289	2240	2209	2179	2158	2142	2167	2160	2192	2002	1983	1973	1958	1964	1956
5	22214 Secastilla	162	161	157	159	147	142	131	133	135	141	150	155	153	158	146	144	146	150	146	140	140	71	71	68	74	65	64	57	60	62	61	65	69	67	71	65	65	68	71	67	62	62	91	90	89	85	82	78
5	22215 Seira	209	211	209	195	179	173	170	179	174	165	156	151	149	142	147	147	145	143	150	148	145	105	105	103	100	91	87	86	94	89	86	83	82	82	78	84	81	81	81	83	83	84	104	106	106	95	88	86
4	22217 Sena	562	567	567	587	556	552	556	547	559	548	548	549	542	530	516	515	507	481	489	495	501	295	309	314	334	313	311	303	301	309	299	299	298	291	290	284	281	276	259	261	265	268	267	258	253	253	243	241
5	22218 Senés de Alcubierre	61	62	58	52	50	50	51	58	61	60	68	64	53	51	52	49	45	42	41	41	40	31	32	31	28	25	27	29	31	33	32	34	31	23	23	25	23	20	20	20	22	21	30	30	27	24	25	23
5	22220 Sesa	260	256	246	243	241	241	244	250	241	233	225	209	208	208	202	190	180	175	167	161	154	133	130	125	125	127	128	132	139	133	125	122	113	113	116	113	106	102	98	94	90	87	127	126	121	118	114	113
5	22221 Sesué	119	128	138	131	130	124	125	116	119	121	127	131	127	121	116	119	103	126	127	122	122	60	67	73	72	75	72	72	67	71	70	73	76	72	67	63	64	54	68	68	63	61	59	61	65	59	55	52
5	22222 Siétamo	366	389	445	460	491	551	576	588	625	635	665	658	650	663	675	672	680	681	664	679	689	205	218	246	254	272	304	312	316	335	341	359	357	353	365	370	368	374	376	366	369	378	161	171	199	206	219	247
5	22223 Sopeira	113	109	107	103	100	98	102	106	108	111	120	118	114	110	107	99	95	96	94	91	91	57	55	53	50	49	50	52	55	56	58	67	67	63	58	59	54	52	51	50	51	51	56	54	54	53	51	48
7	22225 Tamarite de Litera	3751	3742	3697	3699	3673	3655	3678	3703	3715	3743	3730	3711	3656	3626	3604	3538	3507	3507	3528	3476	3487	1876	1881	1866	1861	1837	1841	1852	1875	1899	1896	1893	1891	1864	1849	1831	1809	1796	1804	1819	1789	1798	1875	1861	1831	1838	1836	1814
3	22226 Tardienta	1070	1074	1094	1083	1072	1069	1035	1022	1043	1035	1007	998	985	994	1005	985	965	973	952	961	948	547	550	566	571	564	562	541	520	536	532	509	508	499	502	509	501	490	489	474	477	469	523	524	528	512	508	507
5	22227 Tella-Sin	275	271	271	264	267	272	268	290	307	291	266	272	263	254	260	249	243	231	226	232	225	144	141	140	137	137	138	139	153	169	160	149	153	149	144	148	141	133	127	126	136	129	131	130	131	127	130	134
5	22228 Tierz	180	181	179	174	243	403	550	585	629	646	691	715	714	726	734	742	743	754	758	771	781	89	90	86	84	116	196	274	295	319	330	356	367	366	367	362	362	367	377	378	390	392	91	91	93	90	127	207
5	22229 Tolva	197	194	196	182	180	183	176	193	191	175	171	160	152	147	148	137	134	127	123	121	122	105	104	102	95	94	96	94	102	106	98	96	96	88	86	86	82	75	71	67	66	68	92	90	94	87	86	87
5	22230 Torla-Ordesa	317	328	318	316	315	318	329	319	323	324	328	327	320	292	293	306	305	299	298	304	298	168	175	170	168	168	170	173	169	167	171	173	172	165	151	154	158	159	155	155	158	157	149	153	148	148	147	148
5	22232 Torralba de Aragón	126	122	120	118	115	122	117	118	116	113	111	107	110	107	113	114	107	114	103	101	113	60	59	60	59	62	65	63	62	61	61	58	55	57	55	58	59	55	60	57	59	66	66	63	60	59	53	57
5	22233 Torre la Ribera	116	115	115	119	117	119	118	119	121	118	117	119	117	113	106	104	103	103	102	101	96	65	65	64	64	65	67	64	65	69	63	62	61	58	55	53	55	56	55	54	53	51	51	50	51	55	52	52
3	22234 Torrente de Cinca	1081	1058	1039	1001	1002	1047	1084	1021	1017	1370	1276	1337	1321	1241	1205	1187	1157	1132	1148	1154	1327	538	531	522	502	505	547	576	528	512	741	662	712	688	637	600	598	585	565	577	591	715	543	527	517	499	497	500
5	22235 Torres de Alcanadre	137	134	132	128	125	124	122	116	112	113	106	109	105	106	103	107	98	93	92	86	82	80	77	76	75	70	66	65	63	60	61	58	60	57	60	59	62	57	57	56	53	49	57	57	56	53	55	58
5	22236 Torres de Barbués	363	358	355	336	335	321	324	324	320	318	303	301	297	303	293	283	281	272	266	252	251	182	179	176	163	162	158	159	159	159	158	150	148	150	154	145	139	136	138	134	125	123	181	179	179	173	173	163
5	22239 Tramaced	106	103	97	99	108	107	105	110	106	100	100	98	94	95	97	110	113	107	99	104	98	64	61	56	57	62	62	61	62	62	61	60	60	58	56	57	66	69	67	62	66	63	42	42	41	42	46	45
5	22242 Valfarta	96	101	101	98	91	100	101	99	92	90	87	90	74	78	73	72	70	66	69	67	63	55	58	57	56	52	56	55	54	51	49	48	51	45	46	42	42	41	41	43	41	39	41	43	44	42	39	44
5	22243 Valle de Bardají	56	55	55	54	54	54	53	53	53	52	50	50	49	39	37	37	34	35	34	30	40	29	29	29	29	29	29	29	29	29	29	27	27	26	23	21	22	20	19	20	18	22	27	26	26	25	25	25
5	22244 Valle de Lierp	59	55	54	51	49	49	47	47	44	42	65	66	64	59	58	54	52	48	46	39	51	31	29	29	27	26	26	25	25	23	22	36	37	36	33	32	29	27	23	23	20	30	28	26	25	24	23	23
5	22245 Velilla de Cinca	479	476	453	446	441	456	469	482	475	465	450	449	452	447	461	442	442	448	463	461	460	238	235	222	223	222	234	244	251	249	244	234	233	233	228	237	226	230	232	244	244	241	241	241	231	223	219	222
5	22246 Beranuy	111	112	108	109	105	112	111	106	109	99	104	104	97	99	97	92	88	77	78	82	75	59	60	58	58	57	61	61	59	60	58	61	61	57	59	57	53	50	46	46	49	45	52	52	50	51	48	51
5	22247 Viacamp y Litera	30	30	28	28	26	26	25	25	27	50	48	48	51	43	43	42	44	35	36	36	37	20	20	18	18	17	17	16	16	17	33	32	31	33	25	25	24	25	23	24	24	24	10	10	10	10	9	9
5	22248 Vicién	125	122	123	120	115	113	118	116	124	131	122	119	115	124	122	126	121	121	116	113	110	65	65	65	65	61	62	63	63	67	77	68	67	66	71	69	73	71	70	68	66	63	60	57	58	55	54	51
5	22249 Villanova	140	137	131	134	133	122	154	156	157	150	154	157	148	150	159	157	162	164	159	168	174	70	71	66	66	63	58	75	77	77	72	72	75	73	78	82	80	83	82	79	81	87	70	66	65	68	70	64
5	22250 Villanúa	345	349	354	345	381	435	466	478	479	477	492	512	499	487	475	435	441	450	447	432	451	174	177	187	186	214	248	267	274	279	262	267	274	272	268	260	238	238	239	237	224	238	171	172	167	159	167	187
4	22251 Villanueva de Sigena	508	514	523	530	532	526	520	520	525	512	512	478	464	443	434	442	422	405	394	390	384	251	255	253	261	261	264	262	257	258	257	253	240	232	221	215	218	212	207	199	201	202	257	259	270	269	271	262
5	22252 Yebra de Basa	166	162	157	168	166	160	155	152	154	158	155	152	147	146	142	142	140	147	147	143	142	96	94	95	98	97	94	93	89	90	91	88	86	83	81	81	83	82	86	85	86	86	70	68	62	70	69	66
5	22253 Yésero	76	83	79	78	77	80	80	77	77	77	71	69	67	63	57	58	57	56	60	57	57	40	45	46	49	48	49	49	47	47	46	43	43	42	39	35	35	34	33	36	34	33	36	38	33	29	29	31
3	22254 Zaidín	1669	1691	1722	1726	1721	1795	1822	1827	1762	1729	1709	1689	1750	1797	1837	1852	1783	1772	1774	1763	1798	833	851	879	883	885	938	946	947	911	889	878	854	888	918	949	951	921	929	939	929	950	836	840	843	843	836	857
4	22901 Valle de Hecho	992	994	993	994	984	973	973	957	949	954	960	947	937	924	903	880	879	852	839	822	817	512	511	509	513	508	506	504	502	498	493	492	488	488	489	467	458	459	445	442	428	432	480	483	484	481	476	467
5	22902 Puente la Reina de Jaca	232	258	256	252	246	239	232	226	222	218	215	290	286	284	276	261	272	263	260	255	245	121	128	130	130	129	126	123	119	121	120	118	159	153	149	144	134	136	134	130	133	127	111	130	126	122	117	113
4	22903 San Miguel del Cinca	915	919	905	876	873	878	854	849	865	853	848	849	849	854	852	857	826	816	813	795	780	473	478	475	466	459	455	442	437	441	438	433	431	433	431	414	424	421	417	419	406	399	442	441	430	410	414	423
3	22904 Sotonera, La	1108	1114	1100	1074	1073	1085	1083	1053	1058	1075	1061	1040	1042	1018	1013	990	955	932	894	872	859	590	591	579	564	558	575	569	560	567	570	562	551	551	528	519	514	494	486	472	469	460	518	523	521	510	515	510
5	22905 Lupiñén-Ortilla	359	355	345	348	346	343	350	358	368	387	397	389	378	374	373	364	340	335	341	342	335	191	188	182	188	188	189	190	188	193	202	205	200	190	189	185	181	169	167	171	171	170	168	167	163	160	158	154
5	22906 Santa María de Dulcis	216	219	222	219	213	214	211	218	225	211	221	219	226	219	226	221	226	213	208	209	205	112	109	111	109	109	109	108	114	117	111	121	120	121	115	119	117	120	116	112	113	107	104	110	111	110	104	105
2	22907 Aínsa-Sobrarbe	1595	1624	1667	1730	1766	1826	1897	1951	2095	2179	2180	2232	2242	2250	2213	2220	2173	2128	2151	2201	2242	829	845	866	912	932	958	984	1007	1091	1122	1126	1150	1147	1174	1141	1141	1113	1088	1084	1120	1128	766	779	801	818	834	868
5	22908 Hoz y Costean	224	229	220	229	230	233	223	236	222	211	205	208	204	190	237	230	217	221	226	223	221	127	131	124	125	128	129	123	130	121	118	113	117	115	110	133	131	121	122	131	129	128	97	98	96	104	102	104
5	22909 Vencillón	465	468	464	466	446	435	471	458	465	479	469	467	455	442	425	411	414	392	399	389	390	238	243	240	247	237	232	242	237	242	247	247	247	241	233	221	213	217	205	210	207	209	227	225	224	219	209	203
5	44001 Ababuj	85	84	88	85	89	84	84	82	83	80	77	78	73	65	65	73	76	73	76	73	77	48	48	51	49	53	49	51	51	52	52	49	48	43	41	41	45	47	45	48	45	46	37	36	37	36	36	35
5	44002 Abejuela	58	51	47	59	68	65	61	68	61	57	56	66	55	39	41	54	56	50	49	48	50	40	33	30	32	38	37	39	44	41	38	34	39	35	28	27	34	34	31	31	31	31	18	18	17	27	30	28
5	44003 Aguatón	24	25	26	26	24	23	24	21	21	21	21	20	20	19	18	19	19	19	18	18	19	10	11	11	11	10	9	10	9	9	10	10	9	8	8	7	7	7	7	6	6	7	14	14	15	15	14	14
1	44004 Aguaviva	592	651	689	675	670	701	691	703	718	713	693	693	660	654	605	586	550	531	522	514	516	290	317	340	338	336	356	346	354	367	371	356	349	335	333	301	289	267	262	258	247	250	302	334	349	337	334	345
5	44005 Aguilar del Alfambra	83	92	82	82	79	79	75	72	71	66	67	70	73	75	77	66	64	65	63	63	69	40	46	42	43	43	45	41	38	39	37	39	42	44	45	46	41	43	38	36	36	40	43	46	40	39	36	34
5	44006 Alacón	457	444	445	422	428	422	406	405	410	384	361	349	331	306	314	293	279	274	264	252	238	234	231	226	212	213	210	204	212	219	200	190	180	161	149	158	151	142	139	134	129	124	223	213	219	210	215	212
5	44007 Alba	271	273	271	250	250	247	251	250	244	250	248	230	231	215	212	210	196	185	178	170	165	142	144	141	127	126	124	124	126	122	126	124	114	118	113	113	114	107	103	98	94	93	129	129	130	123	124	123
7	44008 Albalate del Arzobispo	2283	2252	2221	2201	2180	2179	2200	2238	2233	2195	2155	2115	2087	2049	2025	2001	2003	1978	2004	1980	1972	1115	1109	1104	1107	1102	1104	1121	1149	1150	1125	1099	1083	1070	1048	1031	1017	1013	1008	1023	1013	1007	1168	1143	1117	1094	1078	1075
3	44009 Albarracín	1055	1037	1028	1045	1025	1054	1076	1075	1110	1097	1096	1096	1102	1093	1059	1049	1054	1044	1016	1025	1006	552	534	530	533	527	540	546	546	567	562	552	558	564	565	545	545	542	541	517	521	514	503	503	498	512	498	514
5	44010 Albentosa	257	256	281	311	295	299	317	334	310	317	310	301	290	296	279	270	267	255	257	276	289	131	131	148	167	158	166	173	184	168	169	164	156	148	151	144	138	136	134	137	149	156	126	125	133	144	137	133
5	44011 Alcaine	74	71	72	69	65	80	84	74	65	67	69	67	69	69	72	74	70	62	63	59	53	43	41	44	41	39	50	56	45	37	38	39	38	40	40	44	46	44	38	38	36	34	31	30	28	28	26	30
5	44012 Alcalá de la Selva	478	494	539	527	523	499	512	510	506	513	513	516	496	457	424	399	398	369	347	343	331	259	260	281	281	287	274	286	291	291	276	273	274	261	241	229	220	218	202	193	188	179	219	234	258	246	236	225
7	44013 Alcañiz	13127	13386	13708	14383	14704	15130	15447	15587	16233	16392	16291	16420	16424	16384	16333	16230	16043	15937	15939	15947	16006	6484	6633	6823	7212	7402	7618	7770	7820	8200	8294	8198	8258	8245	8200	8153	8105	7972	7910	7919	7911	7953	6643	6753	6885	7171	7302	7512
7	44014 Alcorisa	3245	3267	3318	3416	3495	3582	3633	3650	3692	3698	3642	3622	3556	3501	3433	3374	3326	3313	3276	3266	3298	1629	1645	1673	1725	1785	1842	1881	1883	1895	1898	1872	1865	1827	1789	1752	1714	1688	1681	1656	1661	1678	1616	1622	1645	1691	1710	1740
4	44016 Alfambra	645	630	642	629	640	682	740	756	740	723	676	677	622	584	587	571	568	554	531	508	482	330	318	319	324	327	348	390	399	397	398	362	368	329	303	306	295	300	289	281	264	251	315	312	323	305	313	334
5	44017 Aliaga	393	374	403	389	389	399	409	422	415	384	381	382	366	361	358	365	348	348	358	341	326	208	198	218	215	218	220	227	234	232	210	209	214	207	201	201	202	191	191	200	188	180	185	176	185	174	171	179
5	44018 Almohaja	29	29	29	31	28	30	30	28	28	23	29	29	28	21	21	20	19	18	16	16	14	18	18	18	18	17	20	21	20	20	15	21	23	22	16	16	15	14	13	11	11	10	11	11	11	13	11	10
5	44019 Alobras	92	93	88	84	85	82	79	71	73	70	70	75	79	79	75	70	63	65	62	64	64	51	52	49	46	51	47	44	41	44	43	41	42	44	44	44	41	37	38	37	40	40	41	41	39	38	34	35
5	44020 Alpeñés	28	28	28	28	27	27	26	26	25	25	27	26	25	19	19	21	23	23	22	22	21	18	18	18	18	18	18	18	18	17	17	18	17	16	11	11	12	14	14	13	13	13	10	10	10	10	9	9
5	44021 Allepuz	143	142	139	137	145	137	141	135	140	134	133	129	121	119	117	118	128	129	126	125	124	75	75	70	67	71	68	67	66	69	66	66	62	60	57	57	56	63	65	63	63	63	68	67	69	70	74	69
4	44022 Alloza	772	743	715	703	691	692	695	698	709	711	711	701	673	667	638	604	602	594	582	558	572	367	356	349	349	340	340	344	345	364	365	368	359	349	340	322	305	300	305	295	292	300	405	387	366	354	351	352
5	44023 Allueva	16	16	15	14	13	11	12	13	15	15	15	23	21	15	15	27	29	31	29	26	24	11	11	10	10	11	10	10	11	10	10	10	14	12	10	10	14	15	17	16	17	16	5	5	5	4	2	1
5	44024 Anadón	17	19	19	19	19	16	20	21	20	20	21	24	27	23	24	25	27	27	27	28	32	9	11	11	12	12	10	13	14	14	12	11	15	17	13	14	15	17	17	17	18	20	8	8	8	7	7	6
7	44025 Andorra	8000	7887	7868	7869	7883	7993	8034	8156	8290	8403	8367	8324	8266	8278	8148	8065	7875	7799	7633	7472	7345	4122	4078	4078	4088	4083	4140	4164	4229	4308	4366	4326	4285	4257	4250	4161	4101	3987	3935	3847	3773	3686	3878	3809	3790	3781	3800	3853
2	44026 Arcos de las Salinas	144	142	131	137	131	127	128	123	115	122	111	100	105	96	100	105	106	106	105	119	118	68	67	62	66	64	64	63	61	58	62	57	52	55	53	57	56	58	59	61	68	70	76	75	69	71	67	63
5	44027 Arens de Lledó	241	239	233	228	226	225	227	228	217	214	213	196	205	215	208	206	212	199	206	211	205	115	114	110	106	104	104	103	104	99	97	98	88	94	100	98	100	101	96	103	108	105	126	125	123	122	122	121
2	44028 Argente	262	258	252	263	258	244	243	252	240	241	232	223	224	225	217	214	207	207	198	195	193	136	134	132	136	132	120	114	120	117	113	109	105	105	108	103	101	101	99	96	96	96	126	124	120	127	126	124
2	44029 Ariño	866	817	872	897	898	856	826	867	954	950	925	914	893	769	775	763	738	733	708	724	714	423	399	444	465	466	442	431	457	500	499	478	472	460	386	390	386	371	367	355	365	363	443	418	428	432	432	414
5	44031 Azaila	174	175	172	167	169	162	151	163	155	154	139	148	133	124	119	116	106	97	94	90	93	97	98	97	98	97	94	87	94	88	89	78	82	70	63	60	58	52	47	46	46	48	77	77	75	69	72	68
5	44032 Bádenas	24	21	20	17	19	21	30	30	27	25	22	21	21	20	19	19	19	18	20	19	19	12	11	11	11	12	13	17	17	16	15	13	12	12	11	11	11	11	10	12	12	12	12	10	9	6	7	8
4	44033 Báguena	500	485	459	441	416	422	409	407	442	410	398	386	370	353	337	327	316	318	311	287	285	251	247	239	226	215	228	218	221	242	223	218	210	205	192	186	179	173	175	172	161	155	249	238	220	215	201	194
5	44034 Bañón	182	177	171	167	174	174	173	166	163	171	167	165	162	163	154	150	158	149	153	144	146	99	95	93	92	98	99	99	94	90	95	91	90	91	90	85	83	86	81	86	79	82	83	82	78	75	76	75
5	44035 Barrachina	163	162	164	156	164	157	156	150	159	157	167	145	143	148	137	133	129	121	118	112	109	83	85	84	83	85	87	86	79	86	82	90	78	77	78	74	73	69	65	64	60	58	80	77	80	73	79	70
5	44036 Bea	45	43	38	36	38	37	38	40	40	37	37	32	30	30	28	26	35	30	31	31	29	28	26	22	20	21	20	23	26	25	21	23	21	19	19	18	17	21	18	18	18	18	17	17	16	16	17	17
4	44037 Beceite	638	630	634	608	603	603	598	598	631	621	608	608	607	599	583	566	561	551	541	541	531	319	322	327	314	313	310	307	308	327	322	318	313	314	310	301	299	287	281	273	273	273	319	308	307	294	290	293
5	44038 Belmonte de San José	144	142	142	145	147	144	144	142	140	145	137	129	126	117	120	117	119	113	113	113	123	78	76	76	79	75	73	71	71	70	69	66	62	61	57	59	57	61	55	54	53	58	66	66	66	66	72	71
5	44039 Bello	393	388	373	355	351	334	323	309	297	285	284	274	282	250	244	238	245	244	225	224	219	186	182	176	166	168	159	153	143	136	134	133	128	136	120	120	113	115	113	107	111	110	207	206	197	189	183	175
5	44040 Berge	231	230	249	244	246	244	246	260	264	273	274	264	254	251	247	246	248	245	244	235	241	117	120	125	123	123	122	123	130	132	138	138	132	127	126	128	125	128	125	125	119	118	114	110	124	121	123	122
5	44041 Bezas	70	66	68	74	76	74	70	68	72	78	79	82	78	75	77	67	65	62	70	70	67	37	35	35	43	44	44	42	41	43	43	43	44	43	41	40	37	40	39	44	45	43	33	31	33	31	32	30
5	44042 Blancas	183	178	181	178	171	174	173	168	162	159	166	154	158	157	152	149	147	134	125	126	125	100	97	101	103	96	100	100	96	96	94	98	89	92	89	85	84	83	77	74	75	74	83	81	80	75	75	74
5	44043 Blesa	156	149	142	139	142	135	122	123	124	123	121	132	125	118	109	109	101	97	95	94	92	95	92	85	85	88	84	75	75	78	77	74	81	78	75	66	65	64	64	62	60	59	61	57	57	54	54	51
5	44044 Bordón	148	145	137	134	139	144	139	136	132	142	141	146	131	120	114	117	114	108	106	100	105	74	73	75	72	80	84	80	78	74	79	79	81	72	67	67	66	65	62	57	56	58	74	72	62	62	59	60
5	44045 Bronchales	457	460	474	479	463	446	458	508	488	483	480	469	472	461	427	423	417	440	443	432	417	245	245	251	253	249	247	256	309	284	282	274	272	277	271	246	247	243	250	252	248	236	212	215	223	226	214	199
5	44046 Bueña	102	99	92	87	79	77	74	71	71	71	67	65	63	62	62	55	53	57	63	50	49	56	54	51	46	44	43	39	39	39	37	35	33	31	31	31	27	26	31	34	27	26	46	45	41	41	35	34
5	44047 Burbáguena	326	329	311	297	318	301	290	298	303	310	296	300	292	294	281	254	254	254	243	249	211	147	145	138	139	151	142	135	135	139	145	139	144	139	146	140	126	133	135	130	131	113	179	184	173	158	167	159
5	44048 Cabra de Mora	115	110	114	111	119	115	110	122	105	89	88	87	79	66	70	73	68	64	55	54	51	65	63	65	63	70	65	63	71	60	55	52	52	48	40	43	43	39	37	31	34	33	50	47	49	48	49	50
3	44049 Calaceite	1193	1176	1172	1158	1145	1147	1143	1126	1132	1131	1145	1143	1105	1106	1076	1052	1039	1038	1011	994	978	616	608	606	601	594	601	599	587	596	596	604	596	574	570	560	535	520	517	503	488	483	577	568	566	557	551	546
7	44050 Calamocha	4063	4074	4155	4198	4256	4389	4473	4563	4752	4776	4649	4628	4579	4515	4469	4417	4368	4353	4319	4339	4429	2025	2024	2072	2107	2141	2240	2297	2342	2467	2458	2356	2330	2290	2242	2213	2180	2147	2152	2138	2166	2192	2038	2050	2083	2091	2115	2149
7	44051 Calanda	3484	3467	3496	3565	3598	3644	3709	3737	3825	3899	4004	4004	3956	3949	3920	3893	3846	3729	3708	3748	3822	1766	1767	1791	1835	1836	1864	1893	1908	1950	1954	1994	1979	1960	1958	1911	1911	1902	1852	1842	1852	1905	1718	1700	1705	1730	1762	1780
5	44052 Calomarde	82	76	73	73	73	73	78	90	96	92	84	103	90	84	88	87	80	78	74	75	74	39	38	38	42	42	43	46	52	57	54	50	57	53	49	50	50	49	47	45	44	44	43	38	35	31	31	30
5	44053 Camañas	137	135	137	148	150	138	130	124	116	117	125	125	135	127	128	125	130	129	124	134	133	79	81	82	94	91	82	77	71	68	65	67	68	74	71	70	67	71	71	69	78	77	58	54	55	54	59	56
5	44054 Camarena de la Sierra	186	187	173	166	166	159	160	167	163	167	165	159	145	138	137	123	127	116	113	105	107	104	102	93	89	90	92	93	95	92	96	93	90	84	80	83	74	78	71	71	65	67	82	85	80	77	76	67
5	44055 Camarillas	122	116	106	103	102	107	109	107	121	112	119	130	117	110	103	99	94	89	86	100	92	66	62	58	59	58	64	68	66	78	74	75	81	75	66	63	60	56	53	52	61	57	56	54	48	44	44	43
4	44056 Caminreal	813	799	781	761	760	755	751	756	788	765	758	718	735	724	684	659	637	616	619	620	615	405	394	390	387	393	392	386	390	410	405	404	376	378	367	356	342	330	316	321	324	320	408	405	391	374	367	363
4	44059 Cantavieja	734	687	710	722	740	747	748	727	735	758	748	757	745	724	724	741	712	717	714	709	729	386	362	376	385	407	416	412	398	395	409	396	405	392	375	377	393	381	380	373	368	386	348	325	334	337	333	331
5	44060 Cañada de Benatanduz	63	64	77	60	64	59	50	49	51	48	42	41	39	38	41	41	41	42	39	36	33	40	39	45	36	39	35	30	30	32	30	27	27	25	26	26	27	27	28	25	24	21	23	25	32	24	25	24
2	44061 Cañada de Verich, La	106	100	105	106	103	109	104	108	109	108	111	112	106	94	102	102	94	85	87	89	92	58	58	60	59	55	58	58	58	58	57	60	62	59	54	58	61	58	53	53	55	55	48	42	45	47	48	51
5	44062 Cañada Vellida	58	58	53	52	51	45	46	45	44	44	42	40	38	38	37	36	35	35	35	31	36	38	38	36	36	36	32	33	32	31	31	30	28	27	27	27	26	25	25	25	22	24	20	20	17	16	15	13
5	44063 Cañizar del Olivar	125	119	120	117	113	107	106	112	106	117	109	106	110	98	99	103	94	93	98	100	100	64	61	63	59	59	57	56	61	63	70	64	61	62	53	53	56	50	50	52	53	57	61	58	57	58	54	50
5	44064 Cascante del Río	121	114	109	114	103	106	97	96	91	80	79	102	91	80	82	80	74	73	71	67	67	75	70	64	65	60	60	57	58	54	47	46	63	56	48	51	49	46	44	43	42	41	46	44	45	49	43	46
5	44065 Castejón de Tornos	103	97	93	91	91	85	74	73	67	69	70	68	64	66	63	60	62	62	62	60	55	50	50	51	54	56	49	42	42	40	39	39	39	36	40	38	38	37	37	39	38	36	53	47	42	37	35	36
5	44066 Castel de Cabra	172	159	161	157	149	140	141	151	147	143	140	140	138	131	128	122	120	112	104	96	93	90	83	84	81	78	72	74	75	77	76	74	73	72	68	66	65	65	60	58	53	52	82	76	77	76	71	68
5	44067 Castelnou	98	106	107	107	109	120	122	123	112	109	120	120	177	152	140	142	137	146	160	141	134	51	58	56	57	61	63	66	66	60	56	62	60	94	81	74	71	71	74	82	74	69	47	48	51	50	48	57
4	44068 Castelserás	858	851	838	831	818	827	828	839	839	828	831	832	834	833	830	840	827	823	831	815	800	454	452	446	443	434	443	448	451	439	434	435	436	441	437	433	443	431	428	432	430	423	404	399	392	388	384	384
5	44070 Castellar, El	97	94	90	87	81	77	80	76	75	76	68	69	64	62	60	58	56	54	52	58	55	52	51	50	50	47	45	48	46	47	47	42	44	42	40	37	37	36	36	34	38	37	45	43	40	37	34	32
4	44071 Castellote	737	741	796	805	794	787	817	819	832	824	804	805	794	782	754	728	706	688	676	681	676	382	386	417	424	414	412	433	436	436	426	420	417	415	406	390	380	366	352	349	348	341	355	355	379	381	380	375
4	44074 Cedrillas	527	523	519	517	517	542	547	569	601	612	623	620	631	630	619	619	619	611	630	664	639	272	268	264	261	265	282	286	305	317	318	323	325	327	325	316	315	318	311	310	325	312	255	255	255	256	252	260
5	44075 Celadas	424	412	414	420	419	430	418	405	440	443	440	434	406	404	399	398	403	408	396	388	367	229	224	225	230	230	237	229	223	252	247	238	236	219	222	222	222	226	231	227	221	210	195	188	189	190	189	193
7	44076 Cella	2897	2890	2864	2805	2816	2896	2935	3002	3122	3112	2951	2905	2878	2886	2818	2776	2673	2640	2606	2574	2571	1496	1478	1478	1457	1482	1547	1560	1613	1704	1697	1559	1523	1505	1516	1478	1462	1403	1378	1351	1329	1321	1401	1412	1386	1348	1334	1349
5	44077 Cerollera, La	111	120	128	116	122	125	121	124	125	121	113	103	116	104	106	106	96	98	100	93	88	62	66	69	65	69	66	63	70	69	68	67	62	70	62	65	68	61	59	62	58	56	49	54	59	51	53	59
5	44080 Codoñera, La	344	340	324	336	340	337	351	361	374	391	397	387	377	368	374	365	368	362	344	336	319	180	180	172	178	184	180	185	194	202	210	211	206	198	194	197	189	195	193	183	177	168	164	160	152	158	156	157
5	44082 Corbalán	76	75	85	92	88	84	83	94	94	95	99	102	107	109	106	110	109	109	109	107	109	45	43	50	51	50	49	49	55	53	54	54	54	56	56	59	60	59	59	58	56	58	31	32	35	41	38	35
5	44084 Cortes de Aragón	117	121	122	116	111	105	103	91	86	80	75	76	72	57	61	58	63	57	61	61	60	58	60	62	59	59	58	56	48	44	39	36	37	36	26	28	27	28	23	27	28	28	59	61	60	57	52	47
5	44085 Cosa	104	96	93	96	97	88	87	86	77	67	64	60	61	60	56	57	55	55	52	50	51	56	51	48	51	51	43	45	45	42	38	38	35	36	36	33	32	31	31	31	32	32	48	45	45	45	46	45
4	44086 Cretas	603	591	583	619	588	618	630	636	632	629	618	607	598	597	601	573	554	572	571	567	554	309	301	293	317	297	318	330	334	324	326	318	313	302	300	301	289	277	294	289	290	281	294	290	290	302	291	300
5	44087 Crivillén	128	125	118	116	113	110	110	107	95	95	93	92	88	76	75	74	71	71	68	62	86	68	67	62	61	61	59	59	58	50	50	49	48	47	39	38	37	35	36	33	32	47	60	58	56	55	52	51
5	44088 Cuba, La	60	60	58	55	52	56	51	63	68	63	52	52	50	47	45	37	38	36	41	43	43	29	30	29	28	25	28	26	34	37	34	27	28	28	27	25	19	20	20	26	26	26	31	30	29	27	27	28
5	44089 Cubla	50	48	51	45	47	45	54	56	58	55	61	68	62	61	55	54	52	55	54	58	55	26	26	31	27	27	27	30	32	33	32	35	42	38	39	34	37	35	38	36	39	37	24	22	20	18	20	18
5	44090 Cucalón	76	73	72	86	87	95	91	106	104	108	102	101	108	110	103	104	96	91	80	78	78	42	40	41	49	51	56	51	58	60	63	61	60	64	65	61	62	57	54	46	47	49	34	33	31	37	36	39
5	44092 Cuervo, El	123	119	114	114	110	111	121	117	113	109	107	101	91	98	85	87	89	93	86	78	80	62	61	59	60	58	57	62	60	60	57	57	56	51	52	46	47	49	49	47	42	42	61	58	55	54	52	54
5	44093 Cuevas de Almudén	103	103	101	105	115	118	116	117	123	125	133	141	148	141	145	140	141	138	122	126	118	56	56	54	57	65	67	68	69	72	72	80	82	86	82	86	83	81	77	69	71	64	47	47	47	48	50	51
5	44094 Cuevas Labradas	162	155	148	151	162	152	146	146	146	141	141	135	128	135	127	123	127	126	131	132	137	88	82	76	78	83	80	77	77	75	72	72	69	67	71	71	68	70	70	70	72	73	74	73	72	73	79	72
5	44096 Ejulve	229	224	225	222	226	225	215	222	219	203	198	203	208	204	194	200	189	187	180	175	177	116	114	114	114	113	110	104	109	108	100	96	100	104	103	102	102	97	97	91	90	93	113	110	111	108	113	115
5	44097 Escorihuela	234	227	213	198	200	197	200	198	196	199	185	183	177	162	160	158	152	147	139	136	136	115	113	107	102	101	101	103	103	101	100	93	92	88	79	79	79	75	74	68	67	67	119	114	106	96	99	96
3	44099 Escucha	1103	1102	1094	1101	1099	1097	1104	1073	1034	1003	1015	1019	995	1003	981	953	954	913	885	852	801	583	593	604	609	611	609	622	596	578	567	579	574	553	556	543	523	522	495	472	448	427	520	509	490	492	488	488
5	44100 Estercuel	348	332	319	316	314	292	276	262	255	267	271	272	259	261	230	229	237	223	210	203	205	182	171	167	164	166	156	147	143	141	144	147	150	147	153	132	131	135	127	115	111	111	166	161	152	152	148	136
5	44101 Ferreruela de Huerva	87	85	80	78	76	73	72	73	74	77	74	68	70	67	64	69	67	65	63	56	64	47	46	43	43	43	42	39	38	41	42	39	37	39	36	35	37	36	36	35	33	37	40	39	37	35	33	31
5	44102 Fonfría	32	32	32	29	29	26	26	27	30	30	30	30	30	30	30	31	31	30	28	27	26	18	18	18	17	17	15	14	15	18	18	18	17	17	17	17	18	18	17	16	15	15	14	14	14	12	12	11
5	44103 Formiche Alto	199	199	204	197	191	202	203	190	195	195	190	181	175	170	168	180	164	155	151	141	148	104	106	107	102	98	103	102	97	105	105	103	101	94	92	91	98	87	85	86	80	81	95	93	97	95	93	99
5	44105 Fórnoles	104	103	100	101	103	101	105	104	103	99	103	102	105	93	78	86	86	78	75	80	74	49	48	49	46	47	48	53	53	56	54	52	52	52	44	40	43	45	42	39	43	40	55	55	51	55	56	53
5	44106 Fortanete	194	189	185	186	202	208	203	208	240	237	224	223	222	208	201	203	204	203	205	205	202	105	100	98	98	111	117	109	110	140	140	134	131	132	125	114	118	114	114	113	119	118	89	89	87	88	91	91
2	44107 Foz-Calanda	241	246	258	263	277	289	297	289	299	319	296	293	279	269	269	269	264	260	238	245	258	131	134	139	143	155	156	164	163	171	175	163	162	154	147	149	143	137	136	130	128	131	110	112	119	120	122	133
5	44108 Fresneda, La	416	404	402	451	451	477	462	472	490	501	511	499	486	495	468	474	470	436	443	438	443	217	211	214	249	251	269	261	270	277	278	282	275	271	279	266	265	267	244	247	245	243	199	193	188	202	200	208
5	44109 Frías de Albarracín	157	156	154	156	164	157	181	175	172	163	156	152	151	143	144	131	130	125	116	115	104	84	84	82	83	88	87	101	98	96	90	86	86	88	82	82	72	73	70	67	69	64	73	72	72	73	76	70
5	44110 Fuenferrada	47	49	46	46	46	43	43	42	41	38	37	62	62	61	62	57	56	51	42	37	36	26	27	26	24	24	23	23	21	21	20	19	35	35	36	36	32	32	30	24	22	22	21	22	20	22	22	20
5	44111 Fuentes Calientes	129	127	124	127	130	127	117	118	116	120	119	119	116	113	111	93	105	111	101	92	91	73	71	70	70	71	68	66	67	65	67	66	66	65	63	61	51	58	61	58	53	52	56	56	54	57	59	59
4	44112 Fuentes Claras	650	636	613	589	571	608	641	605	673	663	590	582	576	553	531	528	494	482	461	461	445	321	313	300	291	288	318	351	329	405	377	312	308	309	304	292	294	269	264	249	252	242	329	323	313	298	283	290
5	44113 Fuentes de Rubielos	88	100	104	108	119	117	126	124	127	137	127	134	125	128	121	121	114	112	114	118	124	49	53	56	63	66	63	70	72	70	72	67	71	65	69	66	66	62	59	60	61	66	39	47	48	45	53	54
5	44114 Fuentespalda	357	344	340	353	368	384	347	342	345	342	341	326	317	308	299	285	291	298	286	284	282	179	175	170	176	181	195	169	166	172	177	176	163	159	152	151	143	146	150	145	143	144	178	169	170	177	187	189
5	44115 Galve	145	140	144	147	141	153	145	136	136	144	154	151	170	168	164	167	159	162	161	162	160	78	75	75	82	78	82	77	76	74	80	85	82	91	88	86	86	80	82	83	84	84	67	65	69	65	63	71
5	44116 Gargallo	121	124	127	117	112	103	101	105	106	102	118	125	122	122	110	103	102	101	89	93	97	66	68	69	59	56	51	50	54	58	56	65	68	64	65	59	54	53	51	48	51	52	55	56	58	58	56	52
5	44117 Gea de Albarracín	453	440	448	443	434	424	435	457	447	442	430	415	405	410	397	387	374	372	376	360	370	233	222	230	228	225	217	223	238	230	225	222	214	209	211	207	203	198	198	200	194	203	220	218	218	215	209	207
5	44118 Ginebrosa, La	249	249	244	246	240	234	239	239	247	224	229	230	216	216	206	203	199	197	200	194	197	137	138	134	141	137	132	141	142	147	131	130	130	123	119	117	114	110	106	108	106	111	112	111	110	105	103	102
5	44119 Griegos	138	131	126	132	137	135	136	144	144	140	134	141	143	139	142	157	160	151	143	136	138	81	78	76	83	86	82	83	91	90	86	82	85	86	84	87	94	94	91	85	80	84	57	53	50	49	51	53
5	44120 Guadalaviar	287	284	279	272	273	274	275	270	263	252	243	247	236	245	248	247	245	241	242	241	244	146	144	144	139	140	142	142	141	136	133	130	138	134	142	142	143	141	138	138	134	135	141	140	135	133	133	132
5	44121 Gúdar	74	78	76	81	80	100	101	101	107	87	84	82	77	84	76	77	73	81	72	76	77	44	45	45	47	46	58	55	55	55	49	49	47	43	46	41	43	42	44	39	47	47	30	33	31	34	34	42
3	44122 Híjar	1901	1887	1901	1883	1907	1912	1898	1968	1928	1900	1899	1872	1806	1774	1763	1761	1724	1697	1709	1721	1754	964	953	969	955	966	965	955	1028	999	970	970	948	911	897	891	888	869	856	866	866	883	937	934	932	928	941	947
5	44123 Hinojosa de Jarque	177	174	184	166	158	162	148	157	150	153	151	150	151	146	136	136	131	132	119	111	112	91	92	98	90	83	87	83	87	83	85	83	81	85	84	79	77	75	76	67	63	63	86	82	86	76	75	75
5	44124 Hoz de la Vieja, La	123	120	118	109	108	106	100	96	96	96	88	89	79	83	81	82	79	86	85	83	81	62	61	58	52	56	57	50	48	49	49	47	48	41	43	44	44	41	45	44	42	44	61	59	60	57	52	49
5	44125 Huesa del Común	135	131	130	128	116	111	106	105	101	97	90	92	86	82	73	73	69	67	67	73	69	78	76	78	80	72	68	62	65	66	62	58	57	54	52	44	43	42	42	41	46	42	57	55	52	48	44	43
5	44126 Iglesuela del Cid, La	499	489	493	484	501	492	498	491	505	502	505	501	496	469	462	432	424	414	414	410	402	261	257	268	266	270	266	272	273	278	273	270	268	266	246	240	224	222	215	216	216	211	238	232	225	218	231	226
5	44127 Jabaloyas	89	85	77	75	79	87	82	85	85	89	81	90	83	78	73	77	77	68	65	63	59	46	43	38	37	40	47	43	47	47	52	47	55	48	45	43	42	43	38	37	38	36	43	42	39	38	39	40
5	44128 Jarque de la Val	95	99	91	99	96	99	99	97	100	99	90	89	91	87	82	78	74	72	70	66	62	53	54	51	54	52	55	54	54	57	55	50	47	49	47	45	41	38	38	37	35	32	42	45	40	45	44	44
5	44129 Jatiel	67	60	54	53	63	61	63	55	57	55	52	52	49	50	48	48	42	41	40	37	39	34	31	28	29	31	30	30	26	26	28	27	28	28	29	26	27	24	23	25	23	26	33	29	26	24	32	31
5	44130 Jorcas	48	46	42	40	39	39	41	46	46	42	43	44	41	38	37	41	38	32	34	30	29	30	29	27	26	24	24	26	30	31	27	26	25	23	22	22	23	24	19	19	18	17	18	17	15	14	15	15
5	44131 Josa	39	39	36	33	30	38	39	35	33	29	34	38	38	36	36	36	34	32	34	34	34	22	23	22	20	18	23	26	20	20	16	19	21	21	21	21	21	20	19	20	21	21	17	16	14	13	12	15
5	44132 Lagueruela	69	65	64	58	56	56	59	65	66	66	62	68	69	72	78	81	79	84	78	73	69	36	31	31	28	26	27	30	33	35	34	31	35	36	38	39	42	42	45	42	38	38	33	34	33	30	30	29
5	44133 Lanzuela	30	36	32	35	31	29	27	26	29	28	25	27	28	27	30	29	27	27	24	22	22	19	23	22	23	22	22	20	18	21	20	16	18	20	20	22	21	21	20	17	16	16	11	13	10	12	9	7
5	44135 Libros	161	156	156	153	150	146	142	145	149	148	153	156	141	137	129	124	113	103	101	102	100	82	80	78	79	77	77	77	77	81	80	85	87	80	80	77	76	70	65	63	64	63	79	76	78	74	73	69
5	44136 Lidón	79	77	73	70	75	72	74	76	66	63	57	56	55	54	54	52	55	53	55	57	54	36	35	33	32	34	34	36	38	31	32	28	27	25	28	28	27	27	27	29	31	30	43	42	40	38	41	38
5	44137 Linares de Mora	294	289	311	323	329	320	307	309	324	328	313	300	296	276	274	287	267	260	249	234	225	164	162	175	184	193	191	184	185	198	195	186	172	170	158	156	166	155	152	144	137	130	130	127	136	139	136	129
5	44138 Loscos	217	200	196	191	184	191	185	190	189	176	177	179	175	156	154	151	138	139	129	122	125	117	109	106	104	108	108	110	113	113	104	102	105	107	96	94	89	84	83	78	74	73	100	91	90	87	76	83
5	44141 Lledó	201	199	204	200	191	186	181	184	182	175	170	168	169	172	169	169	163	166	172	159	155	110	108	112	110	104	101	98	102	103	93	92	94	97	95	94	90	86	90	90	82	78	91	91	92	90	87	85
5	44142 Maicas	35	41	42	39	39	39	36	36	38	37	42	39	38	36	35	36	35	31	27	28	31	15	20	21	19	19	20	18	18	21	19	22	20	19	19	19	20	19	17	15	15	19	20	21	21	20	20	19
5	44143 Manzanera	467	475	474	489	471	516	524	543	541	561	551	562	554	539	526	510	502	512	519	531	516	259	264	263	270	257	289	295	302	305	307	304	301	292	284	276	269	267	271	274	285	281	208	211	211	219	214	227
5	44144 Martín del Río	495	495	490	475	474	475	472	467	466	467	469	432	429	437	437	441	429	432	417	401	387	251	252	249	244	237	238	233	231	238	244	248	221	219	224	225	225	216	214	210	195	186	244	243	241	231	237	237
3	44145 Mas de las Matas	1488	1469	1448	1452	1446	1440	1450	1462	1445	1436	1415	1387	1360	1349	1324	1318	1302	1270	1272	1262	1258	754	750	742	744	742	745	750	757	745	750	731	721	706	701	684	681	684	665	664	657	661	734	719	706	708	704	695
5	44146 Mata de los Olmos, La	267	255	258	274	267	266	268	264	268	271	289	283	281	280	268	261	263	272	265	257	261	124	121	123	134	133	135	135	135	139	138	148	143	142	135	134	128	130	136	131	130	132	143	134	135	140	134	131
4	44147 Mazaleón	601	601	611	599	587	585	589	593	582	588	586	564	567	558	540	534	540	543	539	522	511	308	306	313	305	303	304	314	318	314	317	316	301	304	304	294	288	292	292	285	277	273	293	295	298	294	284	281
5	44148 Mezquita de Jarque	133	135	133	129	123	124	125	129	131	124	120	117	118	121	117	115	109	102	98	96	89	72	73	71	69	65	67	68	75	75	70	70	68	69	69	66	67	63	60	58	57	51	61	62	62	60	58	57
5	44149 Mirambel	146	147	145	144	137	139	134	131	129	132	125	133	129	113	117	119	122	119	116	116	116	83	83	82	80	74	77	76	74	76	74	69	70	68	59	64	65	69	68	67	67	69	63	64	63	64	63	62
5	44150 Miravete de la Sierra	49	48	47	42	41	44	41	47	41	42	38	33	33	29	34	29	28	31	35	31	38	30	28	28	25	25	26	24	26	25	25	22	19	19	20	23	20	19	21	23	21	28	19	20	19	17	16	18
5	44151 Molinos	329	315	307	306	313	311	312	316	301	312	303	283	286	276	264	258	251	245	243	239	222	173	165	162	163	172	171	175	176	169	184	169	159	159	150	145	138	132	129	125	125	116	156	150	145	143	141	140
5	44152 Monforte de Moyuela	61	58	81	73	75	76	81	80	84	80	69	64	63	66	63	66	66	64	65	67	71	35	33	47	47	47	50	53	53	53	52	46	43	44	45	44	47	47	46	46	45	49	26	25	34	26	28	26
7	44153 Monreal del Campo	2311	2350	2382	2408	2391	2480	2558	2652	2766	2744	2765	2768	2709	2680	2636	2611	2526	2478	2433	2434	2487	1149	1171	1186	1203	1187	1256	1291	1333	1375	1369	1377	1384	1351	1336	1310	1305	1265	1231	1208	1208	1243	1162	1179	1196	1205	1204	1224
5	44154 Monroyo	362	354	340	330	324	314	307	338	385	395	379	394	390	367	364	360	338	335	340	340	332	193	191	185	179	175	168	165	198	239	241	230	245	241	222	222	217	205	201	201	200	194	169	163	155	151	149	146
2	44155 Montalbán	1588	1567	1565	1530	1498	1487	1486	1492	1477	1448	1408	1392	1350	1341	1335	1327	1281	1256	1243	1233	1245	811	798	800	784	766	762	769	764	758	753	731	713	687	686	674	674	649	632	623	622	630	777	769	765	746	732	725
5	44156 Monteagudo del Castillo	68	63	67	67	68	65	67	74	77	80	71	66	67	59	55	52	52	51	50	54	49	40	37	41	41	40	40	40	45	48	48	43	39	38	33	29	29	28	27	27	30	27	28	26	26	26	28	25
5	44157 Monterde de Albarracín	67	63	60	58	58	57	54	53	74	73	69	64	66	62	73	69	66	62	63	64	56	36	33	30	28	28	27	26	25	42	42	40	37	37	35	41	39	36	35	35	40	34	31	30	30	30	30	30
3	44158 Mora de Rubielos	1371	1363	1370	1391	1433	1553	1609	1615	1699	1756	1706	1666	1649	1632	1612	1585	1574	1565	1541	1548	1512	704	695	707	716	738	823	873	865	914	936	877	850	845	827	820	808	798	784	769	766	750	667	668	663	675	695	730
5	44159 Moscardón	55	53	55	54	51	54	61	60	59	63	71	67	64	62	60	58	56	57	55	54	55	29	29	30	31	29	31	33	33	34	33	35	34	34	31	31	31	29	30	30	30	31	26	24	25	23	22	23
4	44160 Mosqueruela	693	711	721	722	726	703	694	686	631	625	608	625	621	607	601	593	581	558	551	537	532	364	384	394	403	402	389	385	379	338	332	323	334	333	327	324	322	322	305	300	293	291	329	327	327	319	324	314
4	44161 Muniesa	737	729	697	704	712	709	723	725	714	684	669	665	653	640	638	635	629	630	599	583	583	380	378	357	370	369	369	386	395	389	368	348	340	338	331	331	337	333	330	311	308	311	357	351	340	334	343	340
5	44163 Noguera de Albarracín	176	173	166	161	161	155	149	155	143	142	134	148	152	146	137	151	146	134	133	140	139	91	91	88	85	83	79	75	81	76	73	67	76	81	78	71	80	79	73	72	81	80	85	82	78	76	78	76
5	44164 Nogueras	20	18	18	19	18	29	32	32	31	34	35	36	31	30	30	29	29	28	25	22	21	15	13	13	14	14	22	25	25	24	26	28	26	23	22	21	20	20	18	16	16	15	5	5	5	5	4	7
5	44165 Nogueruelas	223	215	212	224	227	223	239	273	264	249	237	215	219	210	214	207	214	211	217	217	210	118	115	115	121	124	123	128	150	141	133	132	113	117	117	118	113	117	117	123	123	117	105	100	97	103	103	100
5	44167 Obón	52	71	67	83	75	72	72	67	52	42	36	38	39	38	42	48	44	44	45	44	34	26	36	34	45	42	40	40	37	29	22	20	22	24	23	25	27	24	24	24	23	16	26	35	33	38	33	32
5	44168 Odón	271	266	260	261	259	257	245	242	232	221	220	221	229	228	237	226	225	217	205	206	203	126	126	127	129	127	125	117	114	109	106	105	108	120	117	123	118	122	117	108	107	105	145	140	133	132	132	132
4	44169 Ojos Negros	563	566	547	535	531	516	496	510	514	510	489	473	445	435	421	413	405	393	377	360	341	295	295	283	282	273	266	257	263	267	271	265	258	245	240	233	223	218	211	206	198	188	268	271	264	253	258	250
5	44171 Olba	195	213	228	216	230	233	236	227	220	231	237	238	249	250	263	240	230	227	226	228	233	97	103	110	110	117	123	125	125	121	123	129	133	138	143	148	137	133	131	129	128	125	98	110	118	106	113	110
5	44172 Oliete	476	476	476	476	474	465	460	490	504	486	479	470	459	430	422	412	365	357	364	351	343	242	245	248	245	245	238	234	255	270	260	254	249	242	226	222	218	187	184	190	183	182	234	231	228	231	229	227
5	44173 Olmos, Los	142	144	146	144	141	142	145	142	142	136	128	131	124	131	130	127	127	122	122	120	118	73	75	77	76	73	74	76	75	74	72	68	71	67	72	70	69	68	67	67	65	62	69	69	69	68	68	68
4	44174 Orihuela del Tremedal	628	615	645	628	605	605	578	582	577	562	564	580	572	552	539	535	504	493	487	463	450	310	302	324	317	303	309	303	298	299	292	296	307	301	295	289	285	273	272	267	251	247	318	313	321	311	302	296
5	44175 Orrios	191	190	188	182	180	175	173	174	172	168	159	153	152	145	140	137	133	127	126	125	128	98	98	95	92	91	88	87	89	89	86	83	78	76	73	71	69	69	68	68	67	70	93	92	93	90	89	87
5	44176 Palomar de Arroyos	255	250	246	238	227	222	219	213	210	208	198	191	189	186	184	182	174	169	169	168	170	141	141	140	136	128	126	125	124	121	118	113	110	110	108	107	106	104	101	99	99	102	114	109	106	102	99	96
5	44177 Pancrudo	167	165	156	145	134	124	113	111	104	110	136	139	133	123	117	112	116	119	110	113	119	89	87	83	79	73	68	62	62	59	61	82	80	76	71	71	68	72	72	64	65	68	78	78	73	66	61	56
5	44178 Parras de Castellote, Las	76	75	78	82	86	81	80	76	73	73	73	77	69	63	58	59	57	61	53	55	55	41	41	43	44	45	42	41	39	40	37	36	41	38	35	32	34	33	35	30	31	31	35	34	35	38	41	39
4	44179 Peñarroya de Tastavins	521	522	545	532	527	526	488	511	518	532	517	509	497	480	487	477	465	461	439	439	446	273	278	291	285	273	272	253	264	276	286	277	275	268	260	266	260	252	251	242	241	241	248	244	254	247	254	254
5	44180 Peracense	108	106	101	107	107	114	129	121	96	93	89	88	77	73	69	72	75	75	76	77	77	58	57	57	61	61	69	86	77	56	53	52	49	44	40	41	41	43	43	42	42	42	50	49	44	46	46	45
5	44181 Peralejos	93	88	86	82	85	83	84	93	83	79	78	84	83	90	85	86	86	87	88	79	83	48	44	42	41	45	45	43	50	44	41	39	42	41	43	43	45	44	47	49	47	48	45	44	44	41	40	38
5	44182 Perales del Alfambra	295	287	291	281	294	296	286	295	296	278	279	268	269	265	253	238	227	221	221	229	236	155	149	154	150	156	160	157	160	162	148	148	146	147	139	133	127	119	119	118	123	128	140	138	137	131	138	136
5	44183 Pitarque	109	108	107	104	112	114	108	114	104	95	96	94	93	89	93	90	91	84	79	73	68	50	49	48	47	50	52	49	51	48	44	43	43	43	42	46	45	46	43	42	38	36	59	59	59	57	62	62
5	44184 Plou	47	45	51	48	49	55	58	53	50	47	43	45	48	45	46	52	49	45	43	43	50	24	24	24	22	25	32	36	32	31	30	28	28	31	28	28	30	31	30	28	27	31	23	21	27	26	24	23
5	44185 Pobo, El	146	139	131	138	137	135	133	137	139	133	139	143	142	145	148	142	132	129	114	110	108	81	75	74	79	77	78	80	83	85	83	86	93	91	91	92	88	84	80	73	70	70	65	64	57	59	60	57
5	44187 Portellada, La	312	308	297	284	277	272	274	276	266	262	262	259	254	245	234	240	240	246	243	235	236	163	163	159	150	147	147	144	141	137	133	135	129	125	122	119	121	119	124	121	118	120	149	145	138	134	130	125
5	44189 Pozondón	83	88	83	95	97	88	94	89	83	83	83	80	71	66	63	62	60	54	48	50	43	43	44	41	48	48	43	45	41	40	39	40	39	36	36	33	33	33	30	29	30	25	40	44	42	47	49	45
5	44190 Pozuel del Campo	115	111	111	108	110	103	105	114	107	101	100	98	90	80	81	74	72	70	68	65	63	63	61	61	59	59	55	57	59	56	51	50	52	45	41	41	39	39	38	36	35	34	52	50	50	49	51	48
3	44191 Puebla de Híjar, La	1089	1078	1074	1035	1013	1015	1016	1005	1018	1024	1006	1013	982	974	965	947	930	944	908	897	899	542	535	538	506	498	500	508	497	521	533	517	510	497	497	483	472	466	475	456	450	455	547	543	536	529	515	515
5	44192 Puebla de Valverde, La	489	500	504	504	508	551	538	544	540	569	571	552	550	547	521	500	460	457	453	457	451	268	273	280	278	280	305	297	301	301	317	322	319	316	307	286	269	253	253	253	253	250	221	227	224	226	228	246
5	44193 Puertomingalvo	140	146	163	165	182	190	229	252	259	228	207	157	144	135	117	119	112	117	112	109	117	75	80	95	93	105	113	151	170	176	134	124	86	81	78	65	69	64	64	58	55	58	65	66	68	72	77	77
5	44194 Ráfales	201	184	185	187	181	172	156	153	153	160	170	165	159	138	142	133	138	146	143	138	139	101	92	94	96	92	90	84	82	85	85	88	84	78	69	75	71	75	82	84	81	83	100	92	91	91	89	82
5	44195 Rillo	139	138	134	130	125	115	111	106	104	100	113	112	111	109	106	97	92	92	93	88	85	75	75	75	72	70	64	63	59	57	57	61	63	62	60	59	54	52	52	54	53	51	64	63	59	58	55	51
5	44196 Riodeva	218	211	203	186	191	182	201	186	198	199	180	176	173	165	165	163	151	149	144	142	134	104	99	95	86	91	86	96	88	97	100	86	85	86	83	83	79	73	72	67	69	63	114	112	108	100	100	96
5	44197 Ródenas	98	93	85	85	88	87	88	86	77	71	79	71	79	78	75	66	64	62	61	63	62	48	45	42	44	47	49	48	47	44	41	45	42	48	48	45	38	36	34	33	35	34	50	48	43	41	41	38
5	44198 Royuela	238	237	229	229	225	221	224	224	223	240	248	251	247	230	227	221	215	209	206	204	210	136	130	126	131	124	119	121	121	120	130	133	136	135	126	127	123	117	113	113	117	116	102	107	103	98	101	102
5	44199 Rubiales	58	57	59	55	60	54	53	58	58	56	57	58	61	55	51	53	50	52	50	52	49	32	31	31	31	31	29	30	35	36	33	35	34	35	31	29	30	29	29	28	30	28	26	26	28	24	29	25
5	44200 Rubielos de la Cérida	62	60	58	57	55	55	53	54	49	46	45	43	43	43	41	41	39	38	38	39	39	30	30	28	28	27	27	26	26	25	24	23	22	22	23	22	22	22	23	23	24	25	32	30	30	29	28	28
4	44201 Rubielos de Mora	616	625	615	643	652	699	710	752	770	780	772	751	755	722	687	661	658	626	627	621	635	310	322	312	329	332	352	365	385	399	398	390	382	379	367	345	343	342	324	327	326	328	306	303	303	314	320	347
5	44203 Salcedillo	7	7	7	8	8	7	10	12	13	10	8	8	10	10	10	13	17	17	17	14	11	3	4	4	4	4	4	7	7	7	6	6	7	8	8	8	10	14	11	11	9	7	4	3	3	4	4	3
5	44204 Saldón	42	38	35	31	33	32	29	30	31	29	29	29	28	29	27	27	26	26	26	27	24	24	22	20	17	18	17	16	18	21	20	21	20	19	19	16	17	16	17	17	18	15	18	16	15	14	15	15
4	44205 Samper de Calanda	988	985	984	982	984	974	1007	1003	961	928	925	909	884	867	861	854	845	821	783	755	721	472	476	483	479	481	479	494	501	479	462	465	454	437	427	426	422	422	409	395	387	369	516	509	501	503	503	495
5	44206 San Agustín	138	130	132	131	124	142	159	165	168	154	150	201	177	151	141	141	132	131	125	119	123	69	67	68	71	69	85	101	105	105	96	95	127	110	96	89	89	84	84	79	72	74	69	63	64	60	55	57
5	44207 San Martín del Río	288	283	275	264	255	243	234	229	210	204	199	193	191	182	179	174	163	155	148	137	132	138	135	133	131	124	119	115	113	105	104	102	100	98	89	90	89	84	82	78	72	68	150	148	142	133	131	124
5	44208 Santa Cruz de Nogueras	26	26	25	36	32	36	38	37	32	31	36	40	39	38	42	39	40	38	37	29	30	15	15	15	21	20	21	22	22	20	18	21	23	22	20	21	20	20	19	18	13	13	11	11	10	15	12	15
3	44209 Santa Eulalia	1230	1193	1178	1148	1154	1164	1170	1143	1163	1185	1152	1147	1122	1118	1111	1081	1059	1033	1037	1061	1050	601	577	575	565	566	564	570	560	576	582	568	572	564	558	560	542	532	523	528	544	540	629	616	603	583	588	600
3	44210 Sarrión	1015	1013	1018	1033	1049	1072	1104	1085	1124	1155	1140	1135	1129	1149	1152	1167	1125	1125	1133	1128	1148	529	529	534	541	548	575	596	587	622	644	630	628	616	623	615	624	596	596	591	590	598	486	484	484	492	501	497
5	44211 Segura de los Baños	50	47	48	43	39	36	39	39	39	40	40	39	40	40	39	40	44	43	39	38	41	25	22	24	22	21	22	25	26	26	26	27	25	25	25	25	25	28	27	25	24	26	25	25	24	21	18	14
5	44212 Seno	49	48	48	52	48	51	46	45	42	47	49	46	45	43	42	43	41	40	39	43	39	25	24	24	28	25	28	26	25	23	24	26	24	23	22	22	21	19	18	17	19	17	24	24	24	24	23	23
5	44213 Singra	93	93	92	90	94	91	98	98	94	95	98	92	84	73	76	80	80	79	80	75	83	45	45	43	44	47	48	54	55	54	51	54	51	49	42	43	45	46	47	45	44	48	48	48	49	46	47	43
5	44215 Terriente	184	179	173	174	183	177	185	192	187	187	186	197	191	179	177	178	173	178	183	183	180	104	103	102	101	107	106	113	113	110	108	107	115	114	102	100	104	99	101	103	103	97	80	76	71	73	76	71
7	44216 Teruel	30491	30789	31506	32304	32580	33238	33673	34236	35037	35396	35241	35288	35841	35961	35675	35590	35564	35484	35691	35890	36240	14733	14893	15251	15620	15741	16091	16361	16682	17130	17264	17133	17063	17320	17359	17152	17054	17008	16936	16974	17080	17287	15758	15896	16255	16684	16839	17147
5	44217 Toril y Masegoso	32	30	29	26	31	31	35	46	34	36	34	37	35	35	32	30	30	29	30	32	33	19	17	17	15	20	20	24	31	24	27	24	25	25	26	27	25	25	24	25	26	26	13	13	12	11	11	11
5	44218 Tormón	39	39	36	37	39	35	32	33	35	33	32	36	34	31	28	34	34	34	31	30	25	20	20	19	20	22	21	19	20	21	19	17	19	18	17	18	20	20	20	19	17	15	19	19	17	17	17	14
5	44219 Tornos	249	245	243	241	239	242	250	250	240	234	232	230	231	234	231	235	228	222	213	206	202	134	131	128	126	125	124	132	131	127	126	126	125	124	124	121	123	122	118	112	108	104	115	114	115	115	114	118
5	44220 Torralba de los Sisones	224	218	225	231	221	218	197	224	222	228	216	209	181	174	170	157	163	162	156	155	157	114	110	114	123	122	119	106	123	122	129	120	114	99	96	94	86	91	90	86	86	85	110	108	111	108	99	99
5	44221 Torrecilla de Alcañiz	427	439	447	447	462	468	445	450	433	435	440	437	447	437	415	407	424	426	423	433	439	225	235	240	242	251	250	233	234	225	227	233	231	236	232	219	215	225	224	218	224	225	202	204	207	205	211	218
5	44222 Torrecilla del Rebollar	186	178	180	186	178	173	165	161	160	151	151	146	142	142	142	144	137	136	127	124	123	97	93	93	92	88	89	85	85	83	80	82	81	81	83	86	88	87	87	83	81	82	89	85	87	94	90	84
5	44223 Torre de Arcas	107	107	106	103	99	96	93	112	106	105	96	95	88	95	83	81	81	83	89	90	94	52	51	51	50	49	48	47	58	57	57	49	47	43	48	39	38	38	38	43	44	46	55	56	55	53	50	48
5	44224 Torre de las Arcas	34	35	35	32	35	36	37	36	37	39	37	35	30	31	28	29	29	28	28	28	29	20	20	19	19	20	20	20	18	19	19	18	18	15	15	14	14	14	14	15	15	16	14	15	16	13	15	16
5	44225 Torre del Compte	175	173	185	173	169	171	168	172	162	158	153	156	148	147	142	137	129	130	132	120	117	85	84	94	85	84	87	84	88	84	83	83	83	76	74	72	69	63	64	63	58	57	90	89	91	88	85	84
5	44226 Torrelacárcel	290	281	282	265	248	240	224	225	218	231	223	213	200	193	197	184	176	169	154	151	143	153	148	149	138	130	127	119	118	115	121	118	114	105	102	103	96	90	89	81	82	79	137	133	133	127	118	113
5	44227 Torre los Negros	100	98	99	90	94	107	109	103	99	95	105	103	98	91	94	90	87	86	88	84	83	49	49	48	45	47	51	54	53	51	51	54	54	55	50	49	49	46	45	45	44	42	51	49	51	45	47	56
5	44228 Torremocha de Jiloca	170	165	165	154	158	158	147	141	146	143	148	135	128	125	126	110	110	107	107	109	107	82	83	82	79	82	84	77	74	81	80	83	73	71	71	70	63	63	61	60	63	59	88	82	83	75	76	74
5	44229 Torres de Albarracín	161	158	158	155	147	146	147	148	151	161	175	167	167	159	174	181	179	178	183	180	185	87	85	85	85	81	80	80	81	82	86	98	92	92	88	97	98	100	99	105	103	105	74	73	73	70	66	66
5	44230 Torrevelilla	203	205	210	207	199	200	204	194	193	194	214	216	199	211	208	200	203	192	189	186	170	103	104	104	101	97	100	103	100	96	101	109	111	102	108	105	96	95	94	95	92	88	100	101	106	106	102	100
5	44231 Torrijas	74	70	68	94	87	86	73	70	73	62	66	63	57	44	45	45	45	39	38	41	43	33	31	30	45	40	40	36	34	34	25	29	28	26	20	20	21	21	18	15	19	19	41	39	38	49	47	46
4	44232 Torrijo del Campo	556	559	550	568	552	529	485	579	581	566	539	518	506	496	509	489	462	447	447	455	447	281	283	278	288	279	272	251	304	306	300	288	268	265	263	268	254	243	237	237	234	234	275	276	272	280	273	257
5	44234 Tramacastiel	118	106	110	112	114	116	115	100	101	100	98	89	85	76	74	75	66	67	64	72	67	58	53	58	60	65	68	69	58	60	57	56	52	49	44	43	43	37	38	39	42	39	60	53	52	52	49	48
2	44235 Tramacastilla	124	120	130	128	133	130	125	129	122	113	107	118	125	114	120	107	108	107	106	103	104	58	58	62	63	66	65	62	64	62	56	53	58	60	52	57	50	51	52	53	52	51	66	62	68	65	67	65
5	44236 Tronchón	95	94	96	106	107	101	94	101	111	110	106	107	100	91	82	68	67	69	65	67	68	51	51	51	58	58	56	51	55	60	61	58	60	56	51	46	38	36	37	32	33	34	44	43	45	48	49	45
4	44237 Urrea de Gaén	610	590	588	580	568	582	546	540	525	530	525	527	516	491	494	488	475	461	436	435	427	300	291	294	288	279	292	265	263	259	266	265	262	254	240	245	243	237	228	217	218	212	310	299	294	292	289	290
7	44238 Utrillas	3279	3275	3217	3192	3209	3271	3289	3346	3353	3388	3309	3270	3238	3268	3194	3110	3056	3014	2970	2978	3006	1700	1698	1672	1658	1662	1698	1718	1754	1756	1767	1706	1688	1686	1698	1658	1609	1574	1554	1534	1545	1548	1579	1577	1545	1534	1547	1573
5	44239 Valacloche	20	20	20	20	23	24	20	24	37	33	30	31	28	23	23	27	23	23	21	22	20	13	12	12	12	16	15	13	14	20	18	16	18	19	16	16	16	13	13	11	12	11	7	8	8	8	7	9
5	44240 Valbona	187	191	199	202	212	216	229	215	205	228	224	202	211	197	198	193	186	181	174	167	172	98	102	103	105	115	118	124	120	114	128	123	112	116	109	110	105	102	99	97	93	98	89	89	96	97	97	98
4	44241 Valdealgorfa	736	729	719	721	728	708	680	686	685	667	685	675	651	621	650	664	645	632	622	612	595	365	361	356	354	358	345	329	340	333	326	332	326	322	302	317	332	325	317	308	301	294	371	368	363	367	370	363
5	44243 Valdecuenca	39	40	43	38	43	39	35	47	60	54	56	53	56	44	40	40	34	37	35	34	32	20	22	24	21	25	22	22	29	42	35	39	38	37	30	26	26	23	23	21	20	18	19	18	19	17	18	17
5	44244 Valdelinares	119	120	118	132	141	134	125	123	110	106	116	113	106	100	90	85	90	89	87	88	92	67	66	64	74	81	77	70	72	63	62	67	67	62	61	54	52	55	52	50	54	57	52	54	54	58	60	57
5	44245 Valdeltormo	369	377	368	367	354	346	349	352	338	329	328	324	317	322	315	312	296	298	279	283	281	194	199	193	195	189	187	190	189	181	173	169	168	165	165	158	154	146	144	135	136	134	175	178	175	172	165	159
3	44246 Valderrobres	1845	1889	1945	2018	2048	2083	2142	2189	2242	2285	2290	2303	2335	2310	2337	2342	2311	2338	2388	2425	2435	952	987	1023	1074	1101	1118	1156	1186	1210	1207	1196	1203	1210	1190	1197	1192	1171	1179	1207	1240	1242	893	902	922	944	947	965
5	44247 Valjunquera	440	433	432	428	420	424	414	411	410	417	403	387	386	383	365	358	363	341	325	330	338	218	217	217	219	216	218	214	210	214	218	209	200	198	197	189	184	187	175	164	171	174	222	216	215	209	204	206
5	44249 Vallecillo, El	69	62	53	55	60	59	51	54	41	45	47	61	54	52	50	60	59	49	48	47	44	37	32	29	32	35	33	28	30	25	28	29	35	32	32	31	34	35	28	28	27	26	32	30	24	23	25	26
5	44250 Veguillas de la Sierra	28	28	27	27	24	23	25	28	29	27	28	25	20	22	23	22	19	19	20	19	21	17	17	17	17	16	14	15	17	18	16	17	15	12	15	14	14	11	11	12	12	13	11	11	10	10	8	9
5	44251 Villafranca del Campo	382	380	381	371	368	368	349	360	365	361	352	339	323	323	314	299	300	289	297	298	285	190	189	191	193	190	193	181	186	191	191	181	179	165	165	161	156	158	149	153	155	153	192	191	190	178	178	175
5	44252 Villahermosa del Campo	70	70	71	87	97	102	89	92	91	98	99	102	99	102	104	103	99	94	94	89	83	38	39	39	45	52	55	49	54	53	57	59	61	61	64	65	67	67	63	60	57	53	32	31	32	42	45	47
5	44256 Villanueva del Rebollar de la Sierra	52	48	50	51	51	50	50	50	51	48	53	52	47	46	52	51	49	43	47	39	42	30	28	28	28	28	27	27	27	28	26	30	28	26	27	30	29	28	25	27	24	26	22	20	22	23	23	23
5	44257 Villar del Cobo	223	232	231	218	222	213	213	216	217	217	208	205	202	192	190	189	188	175	164	164	160	117	123	119	112	112	108	110	114	115	120	114	112	107	107	105	105	105	100	96	97	96	106	109	112	106	110	105
5	44258 Villar del Salz	101	101	95	108	104	98	95	93	88	85	83	80	79	73	75	74	70	59	60	55	61	56	56	52	61	60	57	55	54	53	50	48	47	46	42	44	44	42	36	37	34	37	45	45	43	47	44	41
5	44260 Villarluengo	201	200	207	213	212	212	207	204	213	191	188	194	200	195	194	189	176	169	177	170	171	116	115	121	125	122	122	121	118	121	109	110	110	116	113	117	114	106	103	105	99	101	85	85	86	88	90	90
4	44261 Villarquemado	966	965	957	928	938	916	924	934	944	968	940	906	904	889	886	869	863	875	862	863	841	490	499	499	479	488	475	483	488	490	503	496	474	476	467	463	452	452	455	448	447	442	476	466	458	449	450	441
5	44262 Villarroya de los Pinares	201	192	196	193	190	188	194	194	187	190	177	172	163	164	160	163	160	155	160	172	161	105	98	103	103	106	103	108	109	103	102	98	92	85	85	84	85	84	82	86	92	85	96	94	93	90	84	85
5	44263 Villastar	341	332	339	338	327	333	347	351	359	427	450	448	480	498	522	526	503	501	494	505	507	181	175	178	175	171	174	185	189	189	222	232	233	241	252	267	267	256	252	252	252	251	160	157	161	163	156	159
5	44264 Villel	331	332	343	347	354	322	347	367	377	382	366	342	347	355	348	342	338	330	327	329	333	170	170	176	191	202	183	207	212	223	222	207	197	199	204	204	199	196	188	182	183	183	161	162	167	156	152	139
5	44265 Vinaceite	287	282	282	282	281	271	249	332	322	330	314	301	308	287	274	262	262	262	249	251	231	149	146	144	143	141	138	125	183	179	178	168	164	168	157	153	138	134	135	133	136	125	138	136	138	139	140	133
5	44266 Visiedo	203	199	196	189	188	174	164	157	162	154	149	148	145	141	137	133	138	135	125	119	131	93	91	88	87	85	78	73	69	73	70	65	66	65	65	63	61	64	59	54	53	64	110	108	108	102	103	96
5	44267 Vivel del Río Martín	92	91	89	84	84	84	96	92	92	91	86	91	86	81	78	83	78	71	79	73	72	49	46	45	44	44	44	48	47	48	47	46	48	45	44	41	46	42	37	38	37	37	43	45	44	40	40	40
5	44268 Zoma, La	31	31	28	28	27	27	24	23	22	22	22	22	22	19	19	18	16	18	16	33	32	16	16	14	14	13	13	10	9	9	9	9	9	9	7	7	7	5	6	5	18	18	15	15	14	14	14	14
5	50001 Abanto	184	179	172	158	155	150	150	145	133	125	124	130	127	133	113	113	106	98	97	100	92	100	96	94	86	84	80	80	77	71	66	65	67	66	72	61	62	59	57	58	59	56	84	83	78	72	71	70
5	50002 Acered	271	267	264	245	236	223	210	204	189	169	160	198	243	245	220	217	223	171	165	166	158	138	136	134	129	127	124	116	112	102	91	85	111	146	150	130	128	134	96	96	98	91	133	131	130	116	109	99
5	50003 Agón	182	188	193	197	193	176	176	172	167	170	166	164	167	155	155	155	155	146	146	137	138	99	102	102	105	101	94	94	91	89	91	89	87	89	81	82	85	87	82	81	80	80	83	86	91	92	92	82
4	50004 Aguarón	751	778	763	751	776	776	798	838	903	896	863	873	848	743	796	724	686	684	631	636	624	372	382	377	376	388	389	403	428	488	481	457	455	450	382	426	379	358	357	332	337	332	379	396	386	375	388	387
5	50005 Aguilón	276	289	295	293	290	280	274	279	259	256	250	258	254	252	260	254	247	238	235	251	233	133	141	145	143	142	139	140	140	129	133	131	135	134	133	137	137	134	128	128	136	127	143	148	150	150	148	141
3	50006 Ainzón	1228	1228	1230	1211	1229	1267	1268	1282	1274	1277	1269	1245	1214	1187	1162	1143	1136	1095	1085	1077	1064	634	641	642	635	641	658	657	664	663	661	651	630	618	606	591	583	582	555	545	542	544	594	587	588	576	588	609
5	50007 Aladrén	77	79	78	76	73	64	62	65	62	60	62	67	60	54	54	52	48	47	52	52	52	43	42	43	44	44	39	39	40	38	38	40	44	39	37	35	34	32	32	34	34	33	34	37	35	32	29	25
6	50008 Alagón	5621	5636	5749	5907	6024	6187	6293	6547	6894	7195	7178	7112	7167	7175	7052	7014	7045	7025	7094	7163	7154	2807	2831	2898	2973	3050	3090	3156	3320	3524	3664	3635	3587	3617	3623	3543	3497	3491	3485	3526	3572	3562	2814	2805	2851	2934	2974	3097
5	50009 Alarba	158	158	152	145	143	157	148	146	161	156	155	160	161	152	153	152	137	144	133	124	116	88	88	85	82	81	88	82	82	91	87	86	89	90	89	91	90	82	84	77	71	66	70	70	67	63	62	69
5	50010 Alberite de San Juan	97	91	97	101	102	104	106	111	98	102	101	99	97	91	86	84	80	77	72	69	74	55	50	56	59	60	63	66	71	60	60	59	59	59	54	51	51	46	45	41	40	44	42	41	41	42	42	41
5	50011 Albeta	119	121	123	139	151	144	144	139	135	137	141	149	149	144	153	145	139	134	132	133	134	58	58	57	67	75	72	71	70	68	66	69	74	72	70	74	70	67	66	68	70	68	61	63	66	72	76	72
5	50012 Alborge	141	136	139	133	130	133	125	124	124	124	126	121	118	119	124	121	111	105	108	107	107	73	69	70	72	68	70	64	64	64	64	65	62	58	60	64	62	58	55	57	56	56	68	67	69	61	62	63
5	50013 Alcalá de Ebro	296	294	294	292	279	299	292	288	297	290	276	283	284	270	281	279	263	270	251	246	245	139	138	135	138	129	144	143	136	140	133	127	130	134	127	132	132	124	127	122	118	119	157	156	159	154	150	155
5	50014 Alcalá de Moncayo	147	143	134	135	144	139	128	157	154	155	153	205	193	184	183	186	175	152	144	143	143	77	75	70	72	76	73	70	89	90	92	89	118	114	111	106	107	100	88	83	84	83	70	68	64	63	68	66
5	50015 Alconchel de Ariza	162	160	151	135	128	121	119	116	109	106	99	96	90	85	82	80	76	70	63	62	76	87	87	83	75	73	69	69	67	62	60	56	55	53	49	47	46	43	38	36	37	43	75	73	68	60	55	52
5	50016 Aldehuela de Liestos	58	58	58	37	33	38	31	84	64	53	48	52	51	48	50	57	53	53	49	48	51	30	30	30	19	18	23	20	47	35	31	29	34	32	32	34	39	38	37	32	29	34	28	28	28	18	15	15
6	50017 Alfajarín	1495	1538	1591	1611	1742	1816	1879	1963	2032	2053	2168	2215	2259	2235	2250	2266	2298	2288	2312	2315	2339	759	792	816	818	890	926	982	1018	1065	1066	1108	1124	1156	1154	1158	1166	1188	1179	1190	1191	1186	736	746	775	793	852	890
3	50018 Alfamén	1315	1378	1439	1498	1507	1589	1588	1452	1462	1513	1509	1577	1609	1517	1475	1466	1466	1460	1441	1446	1443	699	754	807	860	873	947	933	809	802	814	814	865	882	823	787	780	776	767	760	756	757	616	624	632	638	634	642
5	50019 Alforque	88	85	83	85	83	84	83	77	69	87	81	87	86	78	70	64	58	57	62	68	65	48	46	47	47	46	46	45	42	38	45	44	48	47	43	37	35	33	34	33	35	37	40	39	36	38	37	38
3	50020 Alhama de Aragón	1178	1171	1187	1150	1150	1146	1129	1173	1211	1225	1172	1146	1124	1106	1115	1077	1034	1053	1036	1020	1011	568	570	585	576	586	590	586	613	629	632	604	604	591	584	585	555	534	544	545	537	526	610	601	602	574	564	556
5	50021 Almochuel	50	48	51	49	49	42	39	40	33	29	26	37	42	38	35	34	31	30	29	25	24	27	25	28	26	25	22	21	22	18	16	14	20	21	18	17	17	14	13	12	12	12	23	23	23	23	24	20
4	50022 Almolda, La	691	690	674	653	653	653	638	632	643	631	619	615	611	608	602	593	581	562	567	553	554	346	349	343	330	329	329	328	324	334	323	319	313	314	312	307	298	291	284	289	277	278	345	341	331	323	324	324
5	50023 Almonacid de la Cuba	339	337	325	312	306	297	302	300	299	289	283	270	252	244	244	255	261	260	252	243	230	168	168	164	158	156	151	153	156	155	152	147	141	131	128	126	132	132	129	124	120	113	171	169	161	154	150	146
4	50024 Almonacid de la Sierra	859	861	867	881	894	877	853	821	821	815	790	824	781	744	752	731	703	701	691	735	753	448	452	465	471	482	480	469	444	442	437	429	461	438	423	426	405	387	393	382	404	423	411	409	402	410	412	397
7	50025 Almunia de Doña Godina, La	5591	5875	6115	6353	6480	6779	7023	7170	7633	7911	7802	7851	7792	7766	7836	7680	7692	7660	7819	7951	8091	2856	3056	3211	3325	3360	3543	3670	3695	3942	4112	4059	4046	4032	4001	4022	3915	3896	3897	3978	4089	4176	2735	2819	2904	3028	3120	3236
4	50026 Alpartir	603	622	617	600	603	584	576	575	563	560	564	570	570	567	574	564	547	546	579	555	568	323	327	332	315	314	305	301	296	292	296	296	296	293	291	289	288	278	274	288	284	289	280	295	285	285	289	279
5	50027 Ambel	357	355	345	336	334	323	329	330	320	311	305	290	281	270	258	256	256	254	256	254	253	161	159	155	150	152	146	150	155	149	151	150	142	137	133	125	124	125	122	123	124	125	196	196	190	186	182	177
5	50028 Anento	107	110	117	213	198	176	157	153	138	135	136	133	126	108	105	105	101	93	95	106	95	66	73	77	134	125	115	103	91	81	76	79	79	72	68	68	68	65	59	62	68	62	41	37	40	79	73	61
4	50029 Aniñón	907	888	869	848	837	831	832	822	828	829	818	803	801	789	757	761	740	723	708	706	684	479	470	461	457	450	447	449	445	452	447	447	440	441	432	415	417	401	391	383	383	366	428	418	408	391	387	384
5	50030 Añón de Moncayo	304	300	295	284	263	249	231	244	229	220	205	208	213	212	210	206	197	200	213	212	222	177	175	170	163	156	149	141	143	135	129	123	122	127	125	123	121	118	118	129	129	133	127	125	125	121	107	100
5	50031 Aranda de Moncayo	247	240	230	228	220	220	228	230	232	223	214	208	198	185	186	187	186	174	160	152	145	133	130	125	124	119	124	128	133	130	126	122	123	122	115	117	117	118	110	99	96	92	114	110	105	104	101	96
4	50032 Arándiga	503	481	480	459	472	446	430	428	418	407	406	412	385	367	369	340	317	308	309	302	278	258	243	242	234	242	227	220	215	212	208	208	211	197	188	187	175	163	159	166	159	145	245	238	238	225	230	219
5	50033 Ardisa	79	81	79	80	82	82	86	91	84	80	80	85	83	81	70	74	72	72	72	70	74	44	46	45	44	46	48	52	54	53	51	50	53	52	52	44	48	46	44	45	43	47	35	35	34	36	36	34
3	50034 Ariza	1334	1325	1336	1337	1312	1276	1221	1242	1289	1267	1279	1286	1227	1207	1185	1196	1139	1133	1139	1115	1100	683	691	698	696	674	652	617	627	655	652	654	657	621	613	609	615	575	578	579	575	574	651	634	638	641	638	624
5	50035 Artieda	100	106	111	104	107	108	106	102	102	100	94	92	90	90	86	81	79	75	73	80	80	57	61	63	62	65	65	65	62	59	60	55	52	51	51	50	48	46	44	43	47	48	43	45	48	42	42	43
5	50036 Asín	101	99	105	110	106	113	113	111	107	108	104	110	115	103	105	104	106	102	96	110	98	51	50	53	52	54	58	61	60	56	56	54	53	53	50	51	51	53	53	52	58	52	50	49	52	58	52	55
5	50037 Atea	239	228	214	191	180	172	164	157	148	130	125	128	152	167	155	112	131	145	156	151	147	134	127	121	109	105	100	94	88	83	74	72	74	86	100	98	64	80	91	96	93	91	105	101	93	82	75	72
3	50038 Ateca	1986	2001	2012	2029	2044	2059	2045	2068	2089	2113	2151	2160	2099	2061	2019	1968	1856	1825	1793	1762	1762	972	991	1006	1010	1024	1030	1027	1040	1055	1088	1107	1120	1095	1067	1049	1015	956	942	925	916	924	1014	1010	1006	1019	1020	1029
4	50039 Azuara	716	705	674	652	665	643	657	674	703	710	701	702	680	643	630	606	576	551	543	540	529	381	376	357	348	351	340	358	371	388	391	390	388	379	357	345	330	320	308	310	303	297	335	329	317	304	314	303
5	50040 Badules	121	122	118	110	107	101	112	107	106	100	95	100	100	102	97	95	88	87	83	85	78	66	65	62	58	55	52	57	55	55	53	50	50	52	54	53	55	51	49	47	47	42	55	57	56	52	52	49
5	50041 Bagüés	46	42	42	45	43	37	34	33	32	28	23	21	20	20	15	13	12	11	12	17	16	24	22	23	25	23	21	20	19	20	17	13	12	11	12	9	8	8	8	8	10	9	22	20	19	20	20	16
5	50042 Balconchán	26	25	24	23	18	14	13	13	13	11	12	15	14	14	12	13	14	16	17	16	20	13	12	11	10	6	4	3	4	5	4	5	7	6	6	5	6	5	5	7	6	7	13	13	13	13	12	10
5	50043 Bárboles	326	326	318	327	318	310	331	324	346	352	333	326	327	316	317	340	326	312	300	293	282	172	170	167	175	167	166	177	178	190	194	189	187	189	175	174	187	175	170	164	157	152	154	156	151	152	151	144
5	50044 Bardallur	297	293	280	278	274	281	267	282	314	316	327	328	325	311	297	282	272	258	261	254	254	143	139	132	132	132	134	132	142	164	157	161	161	159	153	146	139	132	124	123	122	126	154	154	148	146	142	147
3	50045 Belchite	1643	1629	1625	1570	1572	1621	1633	1647	1692	1671	1665	1683	1655	1633	1589	1562	1559	1526	1528	1505	1526	862	846	841	809	812	837	846	861	889	864	858	872	856	840	816	793	787	770	768	756	770	781	783	784	761	760	784
5	50046 Belmonte de Gracián	282	279	275	262	248	241	231	221	216	215	236	236	238	233	221	211	211	206	198	197	194	151	147	148	144	136	128	122	117	117	118	132	134	133	129	120	117	118	115	110	111	108	131	132	127	118	112	113
5	50047 Berdejo	49	66	70	65	66	79	74	70	63	64	64	71	63	61	55	53	52	51	47	47	40	26	39	42	39	40	44	42	39	36	37	38	42	38	37	34	33	33	34	33	32	28	23	27	28	26	26	35
5	50048 Berrueco	39	40	38	45	43	38	46	47	45	40	43	45	42	41	38	37	35	33	33	34	32	22	23	22	25	24	20	24	24	23	20	21	22	21	21	19	19	19	19	18	21	20	17	17	16	20	19	18
5	50050 Bijuesca	129	128	128	123	109	117	132	136	123	114	113	115	114	108	105	100	99	99	98	94	94	73	72	72	73	65	70	78	82	76	75	74	73	71	67	65	64	63	63	61	63	65	56	56	56	50	44	47
3	50051 Biota	1222	1218	1202	1179	1169	1143	1139	1135	1138	1131	1115	1095	1073	1036	1022	1002	971	959	948	941	930	625	622	619	604	597	584	584	584	587	584	574	568	552	529	515	500	493	488	480	476	474	597	596	583	575	572	559
5	50052 Bisimbre	128	127	124	122	118	117	108	111	108	109	109	108	99	100	97	97	102	99	97	92	81	57	55	53	53	55	55	52	55	55	57	57	57	53	53	52	51	58	56	58	52	46	71	72	71	69	63	62
4	50053 Boquiñeni	992	989	993	995	1013	1052	1035	1033	1012	1025	995	985	956	923	896	871	852	844	808	787	776	499	499	505	505	515	544	537	527	512	512	498	500	486	472	460	445	430	420	407	398	389	493	490	488	490	498	508
5	50054 Bordalba	100	99	95	94	92	95	95	89	82	79	74	73	71	68	64	62	59	58	56	56	52	58	57	54	55	54	56	56	53	49	47	44	43	43	41	40	41	38	38	36	36	33	42	42	41	39	38	39
7	50055 Borja	4256	4264	4313	4313	4348	4444	4501	4653	4838	5030	5042	5020	5057	4915	4931	4930	4955	4946	4922	4969	4978	2079	2098	2132	2137	2160	2202	2245	2343	2462	2570	2583	2560	2561	2478	2474	2462	2485	2505	2509	2534	2538	2177	2166	2181	2176	2188	2242
6	50056 Botorrita	489	487	482	465	471	481	503	526	538	540	536	526	532	516	506	484	489	506	498	488	490	261	257	254	245	252	261	271	281	293	293	289	287	293	283	273	267	268	273	271	269	271	228	230	228	220	219	220
7	50057 Brea de Aragón	2009	1976	2011	1999	2013	1973	1894	1872	1922	1897	1854	1816	1795	1754	1734	1719	1694	1682	1665	1609	1589	997	991	1023	1026	1034	1015	963	951	968	953	922	910	897	881	875	869	860	852	847	823	808	1012	985	988	973	979	958
5	50058 Bubierca	108	108	96	93	92	89	88	90	87	82	83	82	84	78	76	76	69	66	63	66	65	53	53	48	48	47	45	44	42	43	42	44	45	45	40	38	37	35	36	33	34	34	55	55	48	45	45	44
4	50059 Bujaraloz	986	1003	1004	1006	1002	1020	997	1022	1048	1048	1055	1048	1054	1044	1021	1008	996	1001	1005	985	980	521	531	527	530	526	534	520	539	547	549	548	545	545	545	531	528	518	524	527	504	500	465	472	477	476	476	486
5	50060 Bulbuente	263	266	256	243	237	249	256	258	269	265	248	241	235	241	239	236	227	218	217	221	220	146	144	138	133	126	129	132	135	135	133	126	122	121	125	125	126	122	122	119	120	119	117	122	118	110	111	120
5	50061 Bureta	320	317	320	310	303	303	288	286	272	279	269	272	268	268	258	253	237	222	217	214	206	159	160	164	161	156	159	150	150	141	146	138	142	138	139	139	137	126	115	111	109	106	161	157	156	149	147	144
6	50062 Burgo de Ebro, El	1550	1600	1682	1695	1797	1894	1937	2101	2188	2298	2321	2341	2363	2366	2381	2348	2383	2431	2432	2436	2486	792	817	862	873	936	985	1014	1099	1144	1202	1224	1223	1218	1210	1223	1196	1199	1226	1233	1233	1254	758	783	820	822	861	909
5	50063 Buste, El	111	108	105	101	98	91	94	94	90	90	88	83	82	76	68	66	64	68	72	66	71	56	55	53	50	49	45	47	47	44	45	45	43	43	41	37	36	35	37	41	36	40	55	53	52	51	49	46
4	50064 Cabañas de Ebro	550	544	542	517	522	519	548	537	541	558	556	550	553	540	536	527	508	501	498	505	496	285	284	283	270	278	269	282	276	283	297	298	298	297	287	287	283	269	263	263	269	264	265	260	259	247	244	250
5	50065 Cabolafuente	87	80	79	70	67	63	57	54	50	49	49	46	44	41	39	38	35	34	32	33	53	50	47	47	39	37	34	31	30	26	25	25	24	22	22	21	21	20	19	19	19	32	37	33	32	31	30	29
6	50066 Cadrete	1679	1729	1664	1916	2115	2303	2431	2445	2528	2777	3054	3177	3293	3363	3538	3602	3655	3749	3891	4032	4235	895	931	898	1026	1128	1220	1292	1291	1340	1459	1594	1662	1724	1746	1851	1892	1934	1990	2055	2137	2257	784	798	766	890	987	1083
7	50067 Calatayud	17876	17970	18531	19279	19634	20263	20001	21040	21905	21933	21717	20837	21174	20926	20658	19724	20191	20173	20035	20024	20092	8623	8806	9133	9553	9733	10095	9900	10473	10884	10909	10794	10278	10506	10402	10259	9730	9981	9932	9865	9902	9930	9253	9164	9398	9726	9901	10168
7	50068 Calatorao	2725	2810	2926	2986	3013	2994	2902	2972	3024	3072	3094	3054	3015	2998	2895	2864	2829	2845	2861	2881	2860	1413	1473	1565	1630	1641	1635	1528	1576	1602	1612	1616	1613	1603	1576	1519	1502	1487	1501	1500	1493	1488	1312	1337	1361	1356	1372	1359
5	50069 Calcena	90	87	76	71	69	66	61	54	52	50	68	70	65	81	78	79	72	75	75	72	73	48	46	40	37	36	35	31	28	27	26	37	40	38	49	48	50	43	44	44	42	43	42	41	36	34	33	31
5	50070 Calmarza	98	94	95	88	82	75	71	79	76	75	77	105	77	80	76	77	71	64	59	57	61	50	49	50	46	42	42	39	42	43	44	44	53	40	42	43	44	41	36	33	31	35	48	45	45	42	40	33
5	50071 Campillo de Aragón	183	183	183	177	173	175	172	168	163	158	154	151	152	148	153	141	142	155	149	147	146	102	101	102	98	94	96	94	93	90	86	86	84	85	82	83	77	80	83	80	82	80	81	82	81	79	79	79
5	50072 Carenas	220	215	218	236	238	223	221	213	214	203	195	195	184	165	175	172	172	174	177	213	189	112	108	107	114	117	110	110	108	110	104	100	105	99	87	92	90	89	90	93	116	109	108	107	111	122	121	113
7	50073 Cariñena	2875	2860	3196	3411	3500	3536	3277	3353	3509	3665	3725	3728	3572	3537	3457	3389	3384	3339	3276	3302	3355	1477	1473	1725	1847	1917	1928	1716	1761	1856	1921	1945	1949	1860	1827	1772	1728	1709	1683	1655	1676	1695	1398	1387	1471	1564	1583	1608
7	50074 Caspe	7727	7593	7448	7587	7870	8206	8486	8495	8848	9728	9989	9871	9885	9858	9927	9867	9538	9491	9525	9748	10026	3782	3719	3666	3757	3905	4132	4390	4352	4549	5141	5249	5150	5153	5146	5158	5098	4925	4913	4918	5093	5295	3945	3874	3782	3830	3965	4074
5	50075 Castejón de Alarba	116	112	106	101	98	99	104	107	104	107	98	97	95	87	84	95	85	91	92	91	88	64	60	57	55	53	52	53	57	56	58	54	55	55	50	49	58	51	56	58	58	55	52	52	49	46	45	47
5	50076 Castejón de las Armas	135	128	115	105	99	95	111	114	127	117	122	121	118	106	105	101	91	87	90	87	78	66	65	56	53	51	51	61	65	72	67	66	67	64	57	56	53	49	50	51	49	43	69	63	59	52	48	44
5	50077 Castejón de Valdejasa	336	331	330	317	315	302	301	289	283	290	283	274	257	248	237	228	226	221	221	210	209	174	172	170	164	165	156	152	148	147	150	149	140	131	127	124	117	115	113	114	105	104	162	159	160	153	150	146
5	50078 Castiliscar	408	406	395	384	395	385	367	360	347	333	338	328	310	300	292	280	264	262	265	263	254	211	210	204	200	208	201	192	190	185	175	172	164	153	152	148	142	136	139	140	137	133	197	196	191	184	187	184
5	50079 Cervera de la Cañada	341	341	339	330	329	332	329	329	331	322	311	313	318	318	316	311	305	286	271	271	260	167	169	167	166	163	168	169	171	172	169	165	167	170	174	173	169	169	158	150	151	147	174	172	172	164	166	164
5	50080 Cerveruela	14	26	25	25	29	34	35	38	41	41	41	46	41	42	37	33	34	38	35	33	34	12	22	19	19	23	23	22	24	28	27	28	29	26	27	23	21	21	24	22	22	22	2	4	6	6	6	11
4	50081 Cetina	730	721	724	690	707	711	707	693	703	717	697	687	677	672	666	645	615	606	592	593	583	359	350	352	335	344	348	348	349	350	355	344	343	340	344	345	328	318	310	310	309	303	371	371	372	355	363	363
5	50082 Cimballa	165	165	150	156	143	141	140	131	122	123	127	127	118	115	114	113	109	103	93	97	94	82	83	72	76	71	73	67	63	57	58	63	63	57	57	56	57	54	55	51	48	45	83	82	78	80	72	68
5	50083 Cinco Olivas	137	135	127	123	123	115	122	116	120	118	123	125	119	109	108	113	110	114	112	106	102	67	66	62	60	61	57	59	54	57	57	60	60	56	55	53	56	52	54	53	51	52	70	69	65	63	62	58
5	50084 Clarés de Ribota	107	111	107	102	101	106	102	100	92	93	101	97	89	84	77	80	80	72	65	66	67	56	58	55	54	53	57	56	54	50	51	57	55	51	49	44	45	49	43	38	37	38	51	53	52	48	48	49
5	50085 Codo	278	275	259	234	228	224	232	227	228	212	211	213	205	202	204	194	182	191	198	201	199	136	136	130	117	114	113	110	110	114	107	107	109	104	101	104	95	92	99	103	106	106	142	139	129	117	114	111
5	50086 Codos	283	285	281	283	277	275	272	261	246	260	256	251	241	227	199	185	226	198	183	234	248	164	172	170	176	172	168	165	158	152	167	165	157	149	141	124	113	141	125	115	150	160	119	113	111	107	105	107
5	50087 Contamina	59	60	60	54	50	46	43	50	42	38	38	39	39	37	39	36	35	35	37	37	32	32	33	35	33	31	28	25	26	24	21	23	23	23	21	23	21	20	21	21	21	18	27	27	25	21	19	18
5	50088 Cosuenda	415	415	416	396	392	380	377	384	391	392	389	413	398	390	377	396	384	372	367	364	337	219	216	221	208	205	198	193	194	200	201	198	208	204	199	194	209	203	199	195	193	171	196	199	195	188	187	182
6	50089 Cuarte de Huerva	1847	1953	2041	2249	2582	3078	3837	4726	6404	7687	8658	9564	10394	11043	11589	12141	12581	12862	13055	13303	13450	958	1021	1067	1178	1350	1605	2019	2506	3391	4023	4512	4998	5411	5716	6002	6262	6496	6569	6674	6792	6853	889	932	974	1071	1232	1473
5	50090 Cubel	237	236	233	207	198	215	209	203	211	200	192	194	187	188	184	189	175	175	168	155	155	116	116	115	100	96	105	102	101	104	99	96	98	94	94	93	93	84	83	82	75	75	121	120	118	107	102	110
5	50091 Cuerlas, Las	97	94	95	100	95	92	85	75	69	68	66	62	55	52	51	50	44	44	39	41	41	48	48	48	51	47	45	42	35	33	34	33	31	28	27	27	27	24	23	20	21	22	49	46	47	49	48	47
5	50092 Chiprana	377	374	370	383	368	353	328	309	298	290	276	465	465	487	514	498	483	481	508	523	497	186	185	183	194	186	176	162	150	141	138	132	236	243	257	275	271	253	249	265	277	261	191	189	187	189	182	177
5	50093 Chodes	121	117	113	117	138	148	146	152	148	154	149	147	147	135	135	132	125	112	113	104	104	58	55	53	55	68	75	75	82	78	82	80	81	81	73	74	72	69	62	62	58	57	63	62	60	62	70	73
7	50094 Daroca	2286	2242	2194	2099	2155	2226	2326	2274	2345	2331	2300	2313	2288	2255	2193	2113	2087	2044	1996	1983	1965	1148	1117	1098	1057	1087	1145	1188	1149	1190	1156	1136	1138	1129	1117	1089	1040	1029	1010	983	972	958	1138	1125	1096	1042	1068	1081
7	50095 Ejea de los Caballeros	15532	15901	16183	16249	16598	16941	16785	16935	17178	17331	17344	17306	17180	17139	16870	16754	16541	16596	16605	16783	16984	7895	8198	8443	8507	8664	8864	8693	8816	8965	8958	8969	8930	8828	8794	8648	8588	8428	8465	8453	8562	8694	7637	7703	7740	7742	7934	8077
5	50096 Embid de Ariza	70	67	63	103	84	71	66	62	60	56	56	53	52	51	49	47	41	39	36	37	35	36	34	33	61	48	38	35	33	32	30	30	26	26	26	24	22	20	19	19	20	19	34	33	30	42	36	33
5	50098 Encinacorba	304	319	337	311	294	293	279	271	271	264	252	253	239	238	235	222	205	198	189	178	178	163	168	181	161	152	161	146	139	140	134	129	129	122	120	115	112	102	105	96	97	92	141	151	156	150	142	132
7	50099 Épila	3971	4019	4048	4050	4089	4164	4184	4251	4682	4691	4765	4720	4746	4734	4593	4545	4452	4413	4402	4386	4372	2043	2064	2103	2130	2148	2187	2179	2246	2488	2502	2548	2531	2537	2511	2421	2379	2322	2285	2277	2282	2277	1928	1955	1945	1920	1941	1977
5	50100 Erla	466	456	456	445	438	429	434	434	426	420	421	406	400	393	375	371	364	354	345	342	341	223	223	227	219	213	210	214	215	209	209	212	206	204	198	188	186	182	178	175	175	176	243	233	229	226	225	219
3	50101 Escatrón	1282	1259	1213	1189	1160	1160	1155	1161	1154	1163	1132	1121	1133	1104	1113	1084	1069	1046	1026	1051	1067	626	615	593	576	559	561	564	573	583	586	563	555	561	545	550	531	530	519	512	522	531	656	644	620	613	601	599
3	50102 Fabara	1218	1227	1246	1198	1195	1173	1221	1230	1228	1225	1255	1263	1255	1276	1231	1227	1184	1172	1152	1125	1109	637	644	668	642	636	625	663	663	658	661	679	687	686	694	663	666	635	625	619	612	599	581	583	578	556	559	548
5	50104 Farlete	461	459	454	451	442	443	447	439	444	432	439	435	428	411	407	414	404	391	386	379	366	232	229	224	221	218	220	222	217	219	208	211	207	209	204	205	206	201	192	188	183	180	229	230	230	230	224	223
5	50105 Fayón	385	384	388	381	395	394	427	434	436	422	407	406	384	372	348	355	354	347	354	379	380	204	203	207	200	201	198	220	224	223	217	210	207	197	193	183	185	183	179	179	197	200	181	181	181	181	194	196
5	50106 Fayos, Los	191	182	174	179	175	174	172	171	168	158	153	153	152	151	153	151	147	136	141	139	131	101	96	86	89	85	86	86	86	85	81	79	79	78	76	78	78	79	77	80	74	69	90	86	88	90	90	88
3	50107 Figueruelas	1011	1024	1040	1083	1111	1133	1130	1191	1267	1351	1332	1303	1322	1319	1263	1229	1218	1230	1240	1259	1262	511	513	522	541	561	580	567	604	646	692	685	669	688	689	641	621	608	611	615	629	631	500	511	518	542	550	553
5	50108 Fombuena	19	18	18	15	14	50	51	52	54	51	52	50	52	52	54	51	54	52	54	56	60	13	13	13	12	11	30	34	33	32	31	30	28	29	29	31	31	33	32	35	36	39	6	5	5	3	3	20
5	50109 Frago, El	122	139	134	124	119	125	127	115	118	115	106	107	109	105	104	104	101	107	99	99	97	75	83	80	75	71	74	75	70	72	69	62	64	66	63	64	65	62	67	61	61	62	47	56	54	49	48	51
4	50110 Frasno, El	561	551	552	535	530	505	494	477	480	479	476	477	452	441	439	415	399	386	384	380	379	299	293	290	285	280	267	259	252	257	255	250	250	237	233	233	225	218	209	211	216	215	262	258	262	250	250	238
5	50111 Fréscano	252	243	227	223	231	241	237	237	233	235	220	217	208	204	207	205	201	203	202	204	199	123	121	113	111	117	126	125	126	123	123	120	116	113	113	113	109	107	108	111	113	112	129	122	114	112	114	115
4	50113 Fuendejalón	872	853	820	794	773	750	851	868	1034	969	953	979	973	948	859	833	786	817	793	778	784	437	431	418	406	395	385	465	466	594	539	516	529	528	516	456	448	420	428	422	422	421	435	422	402	388	378	365
5	50114 Fuendetodos	199	187	180	178	176	173	167	179	174	169	174	180	172	169	153	144	126	126	121	145	145	100	94	92	95	93	90	88	95	92	90	93	99	91	90	81	76	67	71	68	80	85	99	93	88	83	83	83
6	50115 Fuentes de Ebro	3848	3934	3993	4015	4085	4086	4002	4134	4416	4596	4617	4603	4577	4656	4643	4594	4566	4554	4543	4504	4549	1989	2062	2108	2120	2157	2157	2094	2174	2332	2398	2416	2411	2378	2420	2417	2385	2382	2369	2353	2325	2345	1859	1872	1885	1895	1928	1929
5	50116 Fuentes de Jiloca	353	344	334	317	308	300	296	284	294	282	280	279	280	261	243	219	269	245	229	231	229	187	182	174	164	158	156	156	147	155	147	149	153	154	144	133	120	147	131	122	122	125	166	162	160	153	150	144
5	50117 Gallocanta	167	163	172	175	158	157	155	156	158	153	152	156	154	154	158	160	152	162	154	152	136	86	83	90	93	84	83	79	81	81	81	81	86	85	85	85	90	84	91	86	87	75	81	80	82	82	74	74
7	50118 Gallur	2921	2945	2965	2960	2938	2921	2899	2996	3004	3026	3007	2931	2882	2846	2779	2695	2630	2643	2628	2596	2566	1483	1507	1525	1522	1513	1493	1477	1521	1527	1526	1517	1485	1454	1429	1388	1354	1329	1334	1324	1301	1298	1438	1438	1440	1438	1425	1428
3	50119 Gelsa	1253	1239	1236	1210	1216	1221	1205	1198	1207	1226	1201	1174	1173	1135	1122	1087	1098	1055	995	1013	996	632	626	630	610	609	616	607	605	617	634	622	612	615	593	583	567	572	551	524	535	525	621	613	606	600	607	605
5	50120 Godojos	68	70	70	66	60	59	57	55	54	52	46	44	43	39	36	35	53	52	54	54	53	33	33	34	33	29	28	29	28	28	27	25	23	22	21	20	20	27	27	30	30	28	35	37	36	33	31	31
5	50121 Gotor	380	391	402	399	389	390	382	392	385	391	399	384	366	352	347	334	326	314	306	318	302	204	210	215	210	204	202	199	207	200	209	215	202	191	185	186	177	170	168	161	165	157	176	181	187	189	185	188
5	50122 Grisel	70	64	64	63	60	70	79	98	97	84	79	71	66	70	67	74	71	75	67	74	74	41	40	40	37	37	45	48	62	60	52	50	45	42	42	41	45	42	46	40	43	43	29	24	24	26	23	25
5	50123 Grisén	479	485	492	480	477	484	467	468	519	549	554	563	603	626	636	656	622	625	597	589	590	243	249	257	249	245	248	240	244	273	289	292	295	313	321	334	332	315	318	310	302	306	236	236	235	231	232	236
4	50124 Herrera de los Navarros	616	614	610	621	634	647	670	648	628	630	616	604	576	569	565	550	536	526	506	506	489	324	323	321	331	331	339	350	342	334	332	323	314	301	299	301	290	281	279	274	278	268	292	291	289	290	303	308
4	50125 Ibdes	558	544	540	530	541	534	501	525	512	510	490	482	471	460	483	455	429	413	404	404	395	285	281	281	280	282	274	258	275	271	269	258	249	242	244	260	240	225	218	212	208	202	273	263	259	250	259	260
7	50126 Illueca	3295	3304	3340	3444	3396	3332	3288	3279	3269	3381	3348	3282	3290	3216	3159	3139	3109	3044	2964	2924	2809	1614	1622	1654	1695	1661	1634	1611	1627	1626	1689	1675	1640	1629	1587	1568	1554	1540	1507	1460	1451	1403	1681	1682	1686	1749	1735	1698
5	50128 Isuerre	62	60	54	56	53	53	50	45	39	37	37	36	34	33	33	35	32	31	31	31	31	38	36	35	37	35	35	34	30	25	25	24	24	22	22	22	22	21	19	19	19	16	24	24	19	19	18	18
5	50129 Jaraba	321	314	326	323	316	314	324	326	349	358	360	363	355	340	329	324	315	301	280	280	282	173	170	179	171	169	165	177	176	179	187	187	190	188	180	171	164	159	157	147	152	155	148	144	147	152	147	149
4	50130 Jarque de Moncayo	583	579	566	555	556	553	541	551	549	546	550	543	531	529	501	473	457	448	436	435	417	314	312	303	298	298	297	288	298	294	293	295	295	290	290	269	259	251	245	241	231	221	269	267	263	257	258	256
6	50131 Jaulín	300	292	284	287	307	308	316	326	295	305	323	302	279	265	268	260	254	250	237	235	251	154	153	153	150	159	158	167	176	160	166	176	164	150	141	144	140	129	134	128	128	129	146	139	131	137	148	150
6	50132 Joyosa, La	382	385	433	506	609	697	733	790	873	902	936	941	936	983	1007	1042	1032	1058	1072	1073	1101	200	198	223	263	310	356	372	409	451	466	472	477	479	502	521	534	530	548	558	552	566	182	187	210	243	299	341
5	50133 Lagata	140	139	132	141	132	141	155	144	141	137	134	145	135	142	133	124	126	119	111	111	109	77	75	70	79	73	83	91	84	82	75	75	81	75	77	72	69	71	67	59	59	57	63	64	62	62	59	58
5	50134 Langa del Castillo	197	192	183	171	175	164	159	154	151	152	151	145	141	134	136	137	134	133	132	121	122	91	91	88	81	86	82	79	73	70	72	71	72	70	66	68	69	66	66	67	63	63	106	101	95	90	89	82
5	50135 Layana	139	141	137	125	120	123	122	116	114	111	124	123	127	108	119	114	101	105	100	97	94	68	69	67	63	61	63	65	63	64	63	70	68	69	62	67	62	56	60	53	52	52	71	72	70	62	59	60
4	50136 Lécera	837	828	829	786	777	776	758	736	736	732	765	759	757	754	730	729	726	687	661	633	631	405	399	408	392	390	394	389	386	391	384	402	404	401	403	393	396	395	382	362	345	339	432	429	421	394	387	382
3	50137 Leciñena	1367	1338	1302	1296	1280	1284	1288	1291	1309	1299	1305	1339	1306	1263	1234	1220	1215	1199	1162	1155	1146	686	669	655	655	647	646	646	644	652	643	640	665	650	638	625	619	619	611	585	588	582	681	669	647	641	633	638
5	50138 Lechón	53	55	56	59	58	58	59	54	56	54	57	48	52	51	53	56	51	51	53	51	46	32	33	33	36	34	33	35	31	31	30	30	27	31	31	31	33	29	30	31	29	26	21	22	23	23	24	25
5	50139 Letux	478	473	473	456	433	413	397	438	418	452	425	428	404	372	379	359	350	349	342	364	342	242	239	239	236	225	213	210	243	233	238	229	233	227	210	219	202	195	197	190	199	185	236	234	234	220	208	200
5	50140 Litago	182	185	183	203	195	192	187	185	184	180	183	185	174	173	174	174	171	171	166	161	164	100	101	98	113	106	104	101	98	95	94	100	102	97	96	96	97	95	95	92	92	93	82	84	85	90	89	88
5	50141 Lituénigo	118	118	113	122	123	124	128	130	117	117	125	126	120	124	126	123	118	119	127	120	123	57	56	53	60	60	61	64	62	59	59	66	66	61	64	65	65	62	62	64	62	66	61	62	60	62	63	63
5	50142 Lobera de Onsella	54	55	56	58	62	62	54	59	53	49	50	54	45	40	42	42	32	30	28	28	26	32	33	34	36	37	38	35	35	31	29	29	33	28	25	28	26	18	16	14	15	14	22	22	22	22	25	24
4	50143 Longares	915	948	981	999	906	914	879	873	904	896	896	907	895	903	898	847	789	798	763	811	883	501	528	563	583	512	520	495	493	512	502	499	506	509	521	535	499	449	448	440	478	534	414	420	418	416	394	394
5	50144 Longás	52	53	52	49	53	50	44	43	42	39	36	32	34	35	35	36	35	32	35	31	32	32	31	32	29	32	30	29	28	27	26	23	22	24	25	25	25	23	21	24	21	22	20	22	20	20	21	20
5	50146 Lucena de Jalón	251	243	244	245	252	267	274	294	307	321	309	307	269	264	252	242	229	237	237	240	232	127	121	121	125	131	143	148	164	176	182	173	172	146	143	136	132	125	132	129	130	127	124	122	123	120	121	124
3	50147 Luceni	1056	1057	1059	1053	1048	1058	1052	1070	1080	1101	1098	1088	1045	1032	1014	1006	989	971	945	956	955	524	525	528	527	523	536	537	549	548	558	552	535	525	518	514	518	510	490	473	488	485	532	532	531	526	525	522
5	50148 Luesia	443	432	427	400	384	376	407	416	394	377	361	401	366	325	307	334	322	310	310	288	297	230	232	229	218	210	206	221	229	219	209	201	217	201	181	170	186	175	169	168	160	165	213	200	198	182	174	170
5	50149 Luesma	23	21	20	40	40	35	36	38	38	37	38	51	50	47	47	43	35	34	34	35	37	13	12	12	19	22	20	20	22	22	21	21	30	30	28	28	26	22	21	21	21	22	10	9	8	21	18	15
4	50150 Lumpiaque	917	901	936	943	900	984	970	975	1053	1050	937	939	921	915	916	886	867	834	827	814	806	475	470	492	495	468	520	507	505	557	567	493	496	480	472	477	456	448	423	423	422	420	442	431	444	448	432	464
4	50151 Luna	928	914	903	872	881	873	853	855	872	861	846	839	825	794	776	756	733	726	701	698	684	489	484	481	461	468	459	446	446	448	447	442	440	437	417	408	400	385	383	368	367	357	439	430	422	411	413	414
3	50152 Maella	1996	2123	2123	2064	2025	2056	2089	2051	2051	2027	2028	2018	1986	1977	1958	1953	1970	2004	2007	1985	2008	1003	1110	1116	1084	1049	1091	1121	1088	1056	1042	1044	1039	1036	1036	1030	1042	1066	1083	1078	1076	1088	993	1013	1007	980	976	965
3	50153 Magallón	1201	1190	1186	1194	1164	1158	1148	1194	1221	1223	1205	1221	1208	1191	1183	1174	1157	1150	1133	1128	1112	650	646	633	635	621	615	619	651	663	644	623	638	630	620	611	603	599	597	587	576	565	551	544	553	559	543	543
5	50154 Mainar	183	180	168	157	162	150	157	174	187	169	167	164	157	158	162	152	147	151	151	155	160	101	98	91	85	86	82	87	89	90	85	86	84	84	85	85	81	79	81	84	88	86	82	82	77	72	76	68
5	50155 Malanquilla	126	116	138	132	132	139	130	131	126	123	127	130	123	117	112	113	107	105	100	92	89	65	61	72	68	68	75	75	75	70	70	74	75	73	71	68	71	66	66	63	60	59	61	55	66	64	64	64
5	50156 Maleján	296	301	298	302	291	286	297	303	322	330	344	338	325	305	300	267	254	254	259	259	276	152	155	153	152	145	142	148	149	163	167	177	171	167	155	154	137	129	130	134	133	143	144	146	145	150	146	144
5	50157 Malón	455	450	442	432	427	421	403	386	383	385	379	375	376	378	364	359	351	349	323	356	369	234	232	232	226	220	217	203	197	196	203	198	194	194	199	189	183	176	178	168	180	182	221	218	210	206	207	204
4	50159 Maluenda	973	1001	1023	1026	1020	1033	1055	1075	1095	1100	1094	1106	1123	1116	1080	1034	989	951	942	922	937	469	495	509	504	492	506	518	539	544	539	532	544	562	554	532	509	483	456	461	452	456	504	506	514	522	528	527
7	50160 Mallén	2983	3186	3283	3323	3333	3385	3327	3503	3680	3731	3704	3709	3714	3611	3399	3292	3187	3140	3083	3035	3004	1527	1708	1769	1797	1784	1820	1757	1868	1946	1987	1965	1973	1978	1918	1784	1732	1668	1631	1612	1577	1550	1456	1478	1514	1526	1549	1565
5	50161 Manchones	153	153	152	151	148	145	146	142	131	127	123	141	131	122	116	130	120	99	98	114	106	75	78	80	79	77	76	80	77	72	69	69	82	75	72	70	75	71	57	55	61	57	78	75	72	72	71	69
5	50162 Mara	205	203	199	208	200	210	199	207	212	204	206	202	190	186	178	182	191	185	181	168	168	103	103	99	101	98	105	100	104	109	102	103	100	96	95	90	93	96	94	91	83	84	102	100	100	107	102	105
6	50163 María de Huerva	1121	1303	1572	1675	2125	2498	2917	3420	4008	4444	4729	5048	5265	5315	5359	5425	5550	5619	5663	5812	5970	559	661	812	878	1122	1324	1576	1820	2149	2352	2488	2627	2724	2745	2753	2792	2866	2868	2894	2961	3032	562	642	760	797	1003	1174
6	50164 Mediana de Aragón	514	507	504	510	504	495	500	520	514	492	481	470	468	469	473	457	443	468	465	461	447	258	252	246	251	252	251	253	259	259	250	248	238	234	233	230	219	212	226	229	231	219	256	255	258	259	252	244
7	50165 Mequinenza	2478	2466	2430	2511	2493	2485	2533	2480	2478	2492	2495	2478	2449	2436	2393	2311	2316	2329	2301	2324	2279	1235	1225	1210	1250	1249	1255	1287	1247	1258	1278	1274	1267	1259	1259	1228	1180	1179	1193	1167	1180	1155	1243	1241	1220	1261	1244	1230
5	50166 Mesones de Isuela	374	360	356	344	339	329	321	318	325	318	315	316	318	300	295	291	286	274	271	264	257	183	174	173	166	164	161	162	160	164	161	158	157	158	148	146	141	142	137	138	133	130	191	186	183	178	175	168
5	50167 Mezalocha	319	305	301	281	285	271	260	263	256	237	226	222	210	244	241	235	254	248	240	238	233	178	169	169	157	163	153	146	150	146	137	130	127	120	139	138	135	149	143	137	138	134	141	136	132	124	122	118
5	50168 Mianos	45	47	43	44	45	46	45	53	48	46	41	41	40	33	30	31	28	32	32	30	27	24	25	22	24	24	25	24	28	26	25	22	21	22	19	18	19	17	20	19	17	15	21	22	21	20	21	21
4	50169 Miedes de Aragón	512	529	531	508	496	487	469	468	462	471	475	462	458	470	464	479	467	454	432	433	415	268	282	278	266	255	249	241	242	236	244	249	246	247	258	247	264	256	239	231	234	219	244	247	253	242	241	238
4	50170 Monegrillo	534	540	534	517	517	506	495	486	500	495	479	472	464	458	440	431	418	419	413	405	394	290	294	289	282	285	277	275	270	279	277	271	264	258	252	245	241	236	234	231	227	217	244	246	245	235	232	229
5	50171 Moneva	145	148	138	132	123	103	99	96	98	128	122	129	117	116	111	112	111	103	94	97	114	71	75	71	70	67	56	53	52	55	72	66	72	67	66	64	66	65	63	58	56	69	74	73	67	62	56	47
5	50172 Monreal de Ariza	299	289	282	265	257	244	239	220	207	197	189	186	226	231	233	222	214	208	212	200	189	155	151	149	140	138	131	128	120	114	107	106	105	130	128	129	126	122	118	121	117	110	144	138	133	125	119	113
5	50173 Monterde	264	243	234	228	231	229	217	221	210	198	194	190	169	161	168	278	198	168	159	157	143	136	123	120	122	124	125	123	127	120	116	115	112	97	92	101	157	115	101	101	102	93	128	120	114	106	107	104
5	50174 Montón	140	141	132	131	144	148	134	123	129	129	132	136	133	115	114	105	103	94	94	94	90	72	76	71	71	79	79	70	68	76	74	77	81	81	66	65	63	63	55	53	54	54	68	65	61	60	65	69
3	50175 Morata de Jalón	1540	1516	1494	1422	1393	1417	1385	1379	1354	1360	1352	1314	1266	1259	1209	1204	1177	1146	1097	1079	1066	764	752	740	696	690	701	686	673	661	666	667	645	621	624	600	592	576	556	537	531	533	776	764	754	726	703	716
5	50176 Morata de Jiloca	330	325	312	325	307	295	267	292	317	306	301	286	280	232	236	256	272	282	282	302	276	175	171	167	173	164	159	140	160	180	172	171	163	163	132	139	148	160	162	162	172	161	155	154	145	152	143	136
5	50177 Morés	487	474	455	438	425	407	460	447	444	443	437	422	402	393	379	362	349	335	334	323	321	256	249	238	234	225	213	239	235	231	228	227	222	218	212	205	195	187	178	178	172	167	231	225	217	204	200	194
4	50178 Moros	510	521	506	495	512	506	478	469	474	481	469	449	441	434	406	397	383	364	362	343	319	251	257	245	248	264	259	241	241	246	248	243	232	231	231	210	208	197	185	186	178	164	259	264	261	247	248	247
5	50179 Moyuela	353	344	333	320	315	301	297	290	289	280	260	258	278	280	265	280	265	258	245	280	265	184	179	174	170	165	159	158	155	153	150	141	138	149	155	146	153	145	136	132	156	146	169	165	159	150	150	142
6	50180 Mozota	114	112	105	121	121	129	126	127	117	118	114	113	107	117	121	121	124	136	130	122	120	57	56	51	59	60	65	63	62	57	58	55	55	55	57	60	60	60	66	64	61	60	57	56	54	62	61	64
3	50181 Muel	1123	1160	1147	1135	1142	1180	1200	1225	1279	1388	1385	1434	1379	1377	1375	1335	1312	1324	1333	1378	1401	562	590	589	583	578	596	616	631	660	701	704	729	705	701	708	684	667	683	684	701	710	561	570	558	552	564	584
6	50182 Muela, La	1351	1580	1889	2310	2858	3265	3567	3965	4419	4928	5166	5213	5062	5015	4948	4980	5090	5238	5479	5784	5894	708	825	991	1200	1489	1690	1837	2046	2273	2506	2650	2698	2624	2586	2566	2578	2657	2737	2855	3022	3061	643	755	898	1110	1369	1575
5	50183 Munébrega	463	463	461	438	438	437	437	431	440	469	488	467	470	462	420	405	410	403	385	371	363	243	246	242	236	236	235	235	229	235	247	254	241	249	251	233	222	224	219	209	201	198	220	217	219	202	202	202
5	50184 Murero	149	149	149	138	139	138	146	163	159	153	146	148	140	135	133	131	129	119	107	98	96	85	85	83	78	75	75	80	87	88	86	85	87	79	75	75	76	74	68	62	58	56	64	64	66	60	64	63
5	50185 Murillo de Gállego	133	132	167	177	182	179	177	173	169	165	189	194	202	189	183	166	168	175	174	183	191	79	78	95	102	103	102	100	97	93	92	102	109	116	108	110	103	100	103	104	107	113	54	54	72	75	79	77
5	50186 Navardún	62	60	60	54	54	53	50	44	49	49	50	48	47	45	43	41	42	41	40	38	36	32	31	34	30	30	30	28	26	30	30	31	30	29	28	27	25	26	25	25	23	22	30	29	26	24	24	23
5	50187 Nigüella	122	117	112	105	97	90	89	91	87	84	81	79	74	75	80	78	76	69	66	62	61	67	65	61	59	52	47	47	48	47	47	46	45	43	44	48	47	44	41	41	38	38	55	52	51	46	45	43
5	50188 Nombrevilla	66	68	64	55	50	46	46	39	38	36	35	38	35	34	37	34	32	31	29	31	31	39	39	37	31	28	25	25	22	21	21	20	21	20	20	21	19	18	18	18	19	19	27	29	27	24	22	21
3	50189 Nonaspe	1080	1040	1029	1045	1042	1059	1055	1056	1079	1083	1061	1054	1064	1038	1016	1008	992	964	962	961	978	547	529	523	539	535	551	546	551	572	575	556	560	571	560	548	538	529	513	521	519	534	533	511	506	506	507	508
4	50190 Novallas	731	727	769	815	807	806	818	875	885	891	919	949	948	947	931	913	871	838	850	830	825	357	359	388	406	410	413	421	456	467	473	489	507	511	504	500	495	471	445	449	440	438	374	368	381	409	397	393
4	50191 Novillas	670	666	669	669	667	660	645	643	639	639	626	603	602	594	586	578	560	546	540	532	517	343	348	349	345	346	341	333	333	329	324	316	305	299	296	291	283	277	273	269	268	256	327	318	320	324	321	319
5	50192 Nuévalos	344	352	367	393	384	374	338	342	353	361	356	355	350	348	332	327	335	332	325	310	285	197	201	205	208	205	198	181	187	193	199	194	200	197	195	187	181	179	180	177	173	159	147	151	162	185	179	176
6	50193 Nuez de Ebro	592	599	607	619	627	646	699	731	754	758	801	837	843	863	843	826	840	838	827	837	838	313	315	318	320	323	329	359	370	386	390	413	433	428	437	427	420	429	425	413	419	419	279	284	289	299	304	317
5	50194 Olvés	169	168	154	145	136	126	115	112	120	119	115	119	117	109	106	117	120	104	106	104	110	90	89	85	75	74	68	63	65	66	64	61	68	67	63	60	67	69	62	64	62	64	79	79	69	70	62	58
5	50195 Orcajo	47	46	44	42	39	37	37	38	36	34	33	43	47	45	57	56	58	57	59	58	55	24	23	23	22	21	20	20	20	19	18	17	22	26	25	37	38	39	37	38	36	34	23	23	21	20	18	17
5	50196 Orera	126	124	125	132	131	135	133	122	128	126	129	136	135	133	131	127	122	120	118	114	111	63	64	64	67	68	71	69	63	67	65	66	71	68	68	68	65	63	63	62	60	60	63	60	61	65	63	64
5	50197 Orés	101	99	116	113	107	109	104	106	107	101	101	107	103	104	110	112	108	106	104	114	109	60	60	63	63	61	60	60	60	63	57	59	62	61	59	66	66	65	63	63	69	69	41	39	53	50	46	49
5	50198 Oseja	50	49	51	47	52	46	47	50	52	51	55	54	48	44	48	61	60	55	52	53	47	29	28	28	27	30	26	27	27	29	27	30	30	29	26	29	36	36	35	33	33	29	21	21	23	20	22	20
6	50199 Osera de Ebro	354	353	374	383	379	387	395	417	446	457	473	462	449	447	424	407	403	396	395	386	383	170	175	182	189	190	197	210	214	228	231	237	231	228	229	207	205	201	195	201	193	191	184	178	192	194	189	190
4	50200 Paniza	697	713	720	734	729	748	742	741	798	770	759	766	758	754	729	691	673	650	634	609	619	351	365	374	386	383	403	402	393	429	410	405	403	404	406	388	367	356	340	333	327	330	346	348	346	348	346	345
4	50201 Paracuellos de Jiloca	500	501	503	497	507	515	507	507	537	554	576	590	587	567	568	590	591	583	601	592	573	230	235	239	241	250	257	257	256	273	277	288	306	306	298	297	305	307	305	310	314	302	270	266	264	256	257	258
5	50202 Paracuellos de la Ribera	291	288	265	249	234	225	211	199	190	199	194	187	172	172	175	168	162	171	158	143	136	134	136	123	120	112	108	98	92	89	92	91	89	85	85	87	87	83	91	83	73	71	157	152	142	129	122	117
6	50203 Pastriz	1043	1072	1125	1160	1216	1259	1326	1370	1381	1392	1384	1351	1364	1317	1310	1280	1302	1314	1293	1297	1300	511	519	544	567	591	615	650	669	678	682	673	650	663	634	634	616	612	624	625	620	632	532	553	581	593	625	644
7	50204 Pedrola	2637	2699	2819	2862	2906	3065	3168	3302	3488	3667	3721	3769	3780	3680	3622	3560	3450	3453	3509	3568	3587	1340	1365	1448	1487	1509	1591	1652	1738	1842	1930	1960	1989	1988	1921	1874	1850	1795	1784	1787	1863	1880	1297	1334	1371	1375	1397	1474
5	50205 Pedrosas, Las	96	98	107	100	96	94	100	106	122	120	121	117	116	111	110	107	107	106	90	87	86	47	49	54	50	52	53	54	51	63	64	63	61	58	52	51	52	53	52	44	44	40	49	49	53	50	44	41
4	50206 Perdiguera	508	511	542	569	589	617	621	647	664	662	664	651	645	616	613	597	603	596	577	572	572	261	263	281	295	306	319	316	339	350	343	343	338	339	322	321	314	316	318	308	305	306	247	248	261	274	283	298
5	50207 Piedratajada	133	144	157	173	168	170	165	167	156	152	150	147	130	126	113	114	112	110	97	95	87	67	68	76	85	86	85	86	85	80	80	77	75	66	64	58	60	59	57	49	51	48	66	76	81	88	82	85
7	50208 Pina de Ebro	2239	2278	2312	2335	2352	2384	2399	2461	2552	2597	2655	2626	2635	2615	2567	2535	2443	2435	2373	2362	2391	1112	1146	1171	1195	1197	1221	1237	1274	1329	1349	1372	1353	1355	1348	1322	1304	1262	1241	1217	1212	1221	1127	1132	1141	1140	1155	1163
6	50209 Pinseque	1606	1741	1833	2019	2197	2479	2724	2953	3252	3423	3481	3579	3676	3687	3625	3606	3726	3850	3908	3973	4070	805	876	928	1018	1109	1262	1381	1493	1663	1760	1795	1857	1918	1919	1873	1891	1945	1991	2009	2050	2087	801	865	905	1001	1088	1217
5	50210 Pintanos, Los	89	83	93	102	102	94	52	43	41	38	38	45	45	48	44	44	43	37	37	37	39	45	44	51	55	60	57	34	27	26	24	24	27	26	29	26	26	25	23	23	23	25	44	39	42	47	42	37
5	50211 Plasencia de Jalón	366	361	371	370	368	367	350	363	378	404	404	389	386	374	370	342	320	315	303	306	308	198	196	204	205	205	209	196	202	219	239	234	219	214	205	200	187	174	176	172	174	175	168	165	167	165	163	158
5	50212 Pleitas	61	58	54	62	62	58	57	57	57	51	48	53	52	45	43	45	44	41	36	34	33	37	35	32	35	35	33	32	32	32	26	24	27	27	23	22	21	19	16	14	14	13	24	23	22	27	27	25
5	50213 Plenas	137	143	139	133	131	117	112	113	123	125	132	135	131	128	120	111	105	102	101	106	98	68	72	70	66	65	60	57	58	62	63	68	66	69	67	66	62	59	56	54	54	53	69	71	69	67	66	57
5	50214 Pomer	27	34	32	35	35	41	38	31	31	38	37	36	35	33	34	32	33	27	22	22	21	18	21	19	21	20	24	24	20	20	25	25	24	23	22	23	21	23	18	15	14	14	9	13	13	14	15	17
5	50215 Pozuel de Ariza	24	23	23	23	27	27	23	24	22	22	20	21	22	22	23	24	24	23	21	21	21	16	14	14	15	17	17	14	14	13	13	12	12	12	13	14	15	16	13	12	12	12	8	9	9	8	10	10
5	50216 Pozuelo de Aragón	339	338	324	347	338	338	331	334	338	341	342	340	327	318	299	288	282	281	284	296	282	186	187	177	191	185	185	180	179	180	184	184	185	178	174	163	154	150	152	152	159	146	153	151	147	156	153	153
4	50217 Pradilla de Ebro	647	639	628	630	638	633	644	637	642	638	618	619	627	624	584	560	548	562	574	563	540	338	331	327	326	333	329	332	326	326	324	322	324	328	330	309	300	290	300	301	298	292	309	308	301	304	305	304
5	50218 Puebla de Albortón	148	146	146	137	144	154	144	137	138	129	125	120	128	125	127	124	118	122	120	118	120	80	79	79	80	86	94	88	85	84	75	73	73	80	78	80	77	73	77	74	73	73	68	67	67	57	58	60
6	50219 Puebla de Alfindén, La	1907	2118	2339	2567	3076	3559	4029	4432	4687	5033	5250	5433	5603	5784	5864	5948	6028	6109	6173	6303	6358	974	1074	1190	1312	1563	1801	2050	2279	2463	2635	2746	2846	2916	2985	3024	3062	3086	3123	3162	3224	3254	933	1044	1149	1255	1513	1758
5	50220 Puendeluna	60	61	64	63	65	61	64	60	55	58	65	62	63	55	51	51	44	46	44	44	48	35	36	38	39	40	37	40	37	34	34	36	34	34	31	28	27	24	26	26	27	28	25	25	26	24	25	24
5	50221 Purujosa	40	39	51	60	59	48	54	50	48	48	44	43	40	39	39	37	38	37	36	35	32	30	29	34	42	42	37	43	38	39	35	32	29	27	26	26	25	26	26	26	25	21	10	10	17	18	17	11
7	50222 Quinto	2110	2121	2108	2075	2045	2034	2062	2069	2101	2108	2111	2105	2077	2085	2055	2020	1996	1960	1948	1939	1949	1054	1059	1044	1029	1021	1018	1042	1053	1073	1085	1090	1084	1071	1064	1048	1031	1016	999	990	977	983	1056	1062	1064	1046	1024	1016
3	50223 Remolinos	1244	1223	1225	1237	1210	1216	1202	1209	1198	1192	1199	1183	1153	1144	1149	1143	1113	1088	1081	1086	1074	620	609	614	627	614	616	613	622	614	611	609	601	587	585	591	595	575	556	551	554	548	624	614	611	610	596	600
5	50224 Retascón	78	81	88	95	99	95	94	95	89	84	79	76	70	70	75	79	76	73	74	67	62	44	45	46	52	55	53	50	52	50	44	44	44	42	43	47	48	46	44	45	40	36	34	36	42	43	44	42
7	50225 Ricla	2083	2354	2518	2750	2653	2721	2652	2916	3400	3469	3568	3065	3188	3225	3203	3122	3027	2894	2815	2847	2869	1120	1318	1435	1573	1491	1515	1454	1615	1882	1918	1976	1647	1695	1691	1678	1635	1580	1519	1486	1517	1534	963	1036	1083	1177	1162	1206
5	50227 Romanos	143	145	143	140	124	130	120	112	113	114	113	123	121	114	107	111	127	119	119	128	125	81	81	80	81	71	73	69	66	66	67	68	72	71	68	62	62	69	65	59	65	66	62	64	63	59	53	57
5	50228 Rueda de Jalón	353	363	372	365	360	360	372	364	361	353	353	350	345	343	344	332	328	316	325	310	312	181	188	193	187	182	186	194	187	186	188	189	189	190	187	190	180	178	173	174	170	170	172	175	179	178	178	174
5	50229 Ruesca	89	89	88	87	86	86	82	82	78	80	75	80	75	76	73	73	73	72	72	78	76	46	46	44	44	44	45	42	43	41	42	40	41	39	40	37	37	36	37	37	39	35	43	43	44	43	42	41
3	50230 Sádaba	1666	1712	1730	1764	1845	1820	1713	1692	1696	1666	1671	1643	1577	1506	1460	1404	1366	1347	1324	1324	1311	835	859	865	890	925	929	874	858	858	844	850	841	811	771	749	718	697	690	663	671	667	831	853	865	874	920	891
5	50231 Salillas de Jalón	352	343	362	346	344	350	357	365	378	371	375	383	373	337	324	324	304	305	304	315	321	186	177	191	184	184	186	192	191	200	189	188	189	189	169	161	164	153	157	155	155	157	166	166	171	162	160	164
5	50232 Salvatierra de Esca	278	276	273	271	269	260	259	249	248	244	235	226	210	211	211	215	208	212	198	199	207	142	141	134	134	134	126	125	120	121	120	114	109	105	103	106	107	102	100	95	93	96	136	135	139	137	135	134
5	50233 Samper del Salz	142	143	137	135	130	124	114	105	107	123	128	119	121	109	106	123	117	112	112	110	100	73	73	69	69	68	65	60	54	58	61	66	63	66	62	63	72	69	63	63	62	58	69	70	68	66	62	59
5	50234 San Martín de la Virgen de Moncayo	305	306	296	291	291	290	292	284	292	300	295	285	297	292	281	279	286	287	286	277	270	161	163	160	159	160	158	163	162	165	168	163	161	167	164	158	158	162	160	161	155	152	144	143	136	132	131	132
6	50235 San Mateo de Gállego	2137	2181	2195	2290	2381	2447	2604	2708	2895	3009	3079	3137	3158	3190	3093	3051	3060	3077	3134	3234	3269	1096	1123	1134	1195	1244	1280	1353	1415	1506	1558	1597	1626	1636	1657	1602	1574	1575	1579	1605	1668	1671	1041	1058	1061	1095	1137	1167
5	50236 Santa Cruz de Grío	232	226	230	216	214	197	190	194	186	182	164	161	148	136	133	135	123	118	108	116	105	128	124	123	114	110	105	101	107	106	104	90	87	79	72	70	74	72	70	63	70	66	104	102	107	102	104	92
5	50237 Santa Cruz de Moncayo	121	118	115	127	118	120	109	125	135	131	126	130	133	143	137	136	130	121	125	130	123	58	56	54	60	58	63	52	59	64	66	62	64	71	76	74	72	69	63	67	70	67	63	62	61	67	60	57
5	50238 Santa Eulalia de Gállego	127	138	133	135	134	129	120	129	126	119	125	130	124	123	127	110	102	99	98	95	97	61	68	68	68	72	68	63	70	68	65	69	70	69	68	70	57	55	53	53	52	55	66	70	65	67	62	61
5	50239 Santed	80	78	77	76	75	76	69	67	63	61	61	67	65	66	66	66	62	63	61	63	64	38	37	37	37	36	38	36	35	34	33	33	38	38	40	41	42	40	41	39	39	42	42	41	40	39	39	38
3	50240 Sástago	1444	1408	1373	1325	1307	1288	1249	1179	1138	1115	1260	1294	1266	1249	1221	1217	1183	1175	1170	1154	1119	726	713	699	672	657	649	634	603	580	568	649	659	646	643	631	620	597	594	589	578	554	718	695	674	653	650	639
4	50241 Sabiñán	931	914	882	845	809	795	758	741	816	805	793	747	749	770	755	743	722	699	691	723	722	450	442	428	414	397	388	367	366	407	409	404	379	386	405	401	397	383	375	374	388	392	481	472	454	431	412	407
5	50242 Sediles	102	101	105	100	93	91	87	100	101	109	112	115	106	108	110	105	102	100	95	102	108	52	54	56	52	47	47	46	59	58	60	61	64	61	64	65	63	63	62	58	59	63	50	47	49	48	46	44
5	50243 Sestrica	478	470	465	452	460	447	446	425	405	406	402	401	390	400	413	402	391	387	370	352	344	243	241	244	234	243	237	245	235	224	230	232	228	222	228	238	229	226	220	208	202	196	235	229	221	218	217	210
5	50244 Sierra de Luna	250	259	263	250	269	277	296	309	313	311	308	310	291	262	273	267	262	250	253	268	270	127	135	136	130	142	145	154	159	166	168	167	169	159	140	146	143	140	132	136	139	138	123	124	127	120	127	132
5	50245 Sigüés	187	188	180	174	172	167	154	147	138	137	132	131	121	113	105	103	93	94	88	83	79	94	95	93	90	88	86	80	78	74	73	71	70	66	63	58	56	51	50	47	44	42	93	93	87	84	84	81
5	50246 Sisamón	82	76	68	65	60	56	54	53	52	51	50	43	40	39	38	36	35	33	31	29	35	49	45	40	40	39	38	37	37	36	35	35	28	26	26	25	24	24	22	20	18	23	33	31	28	25	21	18
6	50247 Sobradiel	641	646	718	755	752	813	851	903	965	967	999	979	1029	1054	1083	1077	1079	1074	1089	1096	1136	319	321	361	380	397	430	441	455	480	474	489	474	499	512	530	527	514	512	523	523	545	322	325	357	375	355	383
4	50248 Sos del Rey Católico	774	751	754	743	740	722	716	712	707	690	662	666	646	635	629	614	605	588	588	590	567	395	383	380	379	372	366	362	354	359	346	334	341	326	326	324	314	313	309	312	312	297	379	368	374	364	368	356
5	50249 Tabuenca	480	478	457	461	453	454	447	424	414	411	412	394	387	369	369	352	343	331	323	314	321	262	264	254	259	250	253	252	234	228	228	229	218	217	208	208	201	197	190	187	181	187	218	214	203	202	203	201
5	50250 Talamantes	70	64	61	59	65	61	65	66	65	62	61	57	60	60	59	58	55	52	63	64	61	42	38	35	35	36	33	35	36	36	33	31	26	29	27	26	26	27	26	32	30	28	28	26	26	24	29	28
7	50251 Tarazona	10416	10564	10667	10671	10774	10875	11027	10991	11095	11211	11131	11121	11050	10863	10864	10759	10713	10538	10509	10533	10558	5026	5125	5177	5180	5245	5280	5388	5386	5470	5536	5510	5490	5446	5373	5382	5331	5307	5202	5203	5256	5259	5390	5439	5490	5491	5529	5595
7	50252 Tauste	6932	6978	7207	7247	7289	7412	7503	7489	7690	7710	7567	7484	7382	7190	7027	6941	6933	6892	6914	6912	6847	3454	3499	3639	3643	3674	3716	3781	3767	3860	3858	3788	3747	3693	3601	3490	3445	3444	3430	3447	3451	3422	3478	3479	3568	3604	3615	3696
4	50253 Terrer	625	612	601	568	539	569	560	541	525	526	519	500	475	586	532	520	497	479	485	447	464	300	298	292	278	266	284	281	272	265	267	260	254	249	307	286	281	271	258	261	240	250	325	314	309	290	273	285
5	50254 Tierga	253	247	232	227	221	212	203	198	196	189	179	202	197	195	197	200	197	190	192	186	190	141	137	130	128	122	116	111	110	108	103	99	112	111	108	108	110	108	103	104	101	104	112	110	102	99	99	96
5	50255 Tobed	281	275	259	251	250	252	251	276	259	238	256	250	230	236	230	243	225	224	214	214	230	142	145	134	127	125	129	129	139	130	118	123	118	108	117	118	129	120	118	113	112	122	139	130	125	124	125	123
5	50256 Torralba de los Frailes	105	105	104	91	87	82	101	100	102	99	96	94	90	88	88	86	87	88	86	79	76	51	51	51	45	45	43	57	57	58	54	52	52	50	49	49	46	46	46	46	43	42	54	54	53	46	42	39
5	50257 Torralba de Ribota	220	211	198	196	189	192	191	187	190	200	198	202	205	203	189	186	188	181	172	174	169	120	113	107	107	101	103	100	101	102	111	109	112	114	111	107	106	109	103	97	98	94	100	98	91	89	88	89
5	50258 Torralbilla	76	83	78	72	71	71	73	71	64	66	64	58	56	57	57	63	58	57	61	55	59	38	43	40	37	37	37	39	37	33	34	34	32	31	32	32	36	32	33	35	34	34	38	40	38	35	34	34
5	50259 Torrehermosa	114	114	112	107	102	99	92	92	89	87	83	81	80	70	71	69	67	65	63	59	69	62	62	60	56	53	52	48	48	47	46	44	43	42	38	38	38	38	36	35	33	37	52	52	52	51	49	47
5	50260 Torrelapaja	45	44	42	37	40	36	36	42	44	42	45	43	39	37	35	35	33	34	32	32	35	22	22	22	20	22	21	21	26	26	24	26	24	23	23	21	21	20	21	21	21	23	23	22	20	17	18	15
5	50261 Torrellas	305	303	304	307	312	311	304	315	304	301	293	296	290	287	275	269	248	254	250	250	246	154	153	156	163	173	174	168	173	163	160	152	157	157	154	148	142	131	133	130	128	126	151	150	148	144	139	137
6	50262 Torres de Berrellén	1400	1418	1402	1429	1450	1430	1449	1440	1517	1523	1496	1511	1521	1501	1492	1491	1477	1469	1446	1446	1443	709	717	713	730	740	736	746	750	792	795	779	790	800	788	774	777	775	766	745	739	744	691	701	689	699	710	694
5	50263 Torrijo de la Cañada	386	366	367	334	337	339	320	314	303	285	277	279	281	277	251	245	231	210	206	199	197	211	199	197	182	185	184	171	171	171	160	156	154	157	158	141	141	128	118	118	116	116	175	167	170	152	152	155
5	50264 Tosos	200	192	194	210	217	221	215	239	246	244	245	242	226	210	208	205	195	192	180	183	183	103	98	98	110	112	117	120	131	137	131	134	129	127	116	116	113	108	106	102	104	104	97	94	96	100	105	104
5	50265 Trasmoz	60	59	59	65	65	69	71	91	87	82	78	76	76	74	75	79	96	86	89	86	88	32	31	31	34	35	36	38	49	46	46	44	40	41	41	41	42	54	49	53	51	50	28	28	28	31	30	33
5	50266 Trasobares	226	220	206	193	183	176	178	177	165	158	152	146	139	140	137	128	126	121	120	122	115	118	117	111	106	103	102	102	103	96	92	91	89	85	85	83	79	77	74	74	76	72	108	103	95	87	80	74
4	50267 Uncastillo	889	873	894	875	863	849	854	819	814	801	781	754	731	712	688	684	668	662	650	636	621	435	427	441	434	429	420	415	400	396	380	373	358	354	347	330	328	317	311	307	301	295	454	446	453	441	434	429
5	50268 Undués de Lerda	48	46	53	57	60	62	66	64	67	71	71	74	76	60	56	61	58	59	55	50	57	29	29	34	34	35	37	39	39	42	40	37	40	44	34	34	38	34	32	32	28	32	19	17	19	23	25	25
5	50269 Urrea de Jalón	334	338	339	347	344	329	369	385	408	423	414	403	396	406	398	398	404	402	418	418	435	171	170	177	179	168	161	185	193	211	210	202	200	201	207	207	212	215	215	231	234	252	163	168	162	168	176	168
5	50270 Urriés	77	67	69	64	59	55	58	47	45	39	37	36	41	41	38	37	40	38	38	39	43	45	40	40	39	36	35	35	31	30	26	23	23	25	25	22	21	21	20	20	21	22	32	27	29	25	23	20
5	50271 Used	383	376	359	340	350	363	369	360	349	342	328	321	304	303	294	288	267	276	271	269	256	207	202	196	187	194	202	206	199	197	194	184	180	165	166	162	159	148	153	148	145	141	176	174	163	153	156	161
6	50272 Utebo	10719	11345	12100	12600	13227	14037	14920	15912	16966	17677	17999	18204	18281	18336	18429	18430	18466	18593	18602	18691	18822	5427	5768	6160	6393	6750	7207	7625	8121	8663	9005	9126	9176	9219	9222	9227	9211	9197	9239	9258	9287	9365	5292	5577	5940	6207	6477	6830
5	50273 Valdehorna	59	59	55	53	51	46	44	46	42	38	35	36	33	29	27	30	28	30	30	33	33	30	30	29	27	26	24	23	25	21	19	17	19	17	15	14	15	13	15	15	18	19	29	29	26	26	25	22
5	50274 Val de San Martín	84	88	90	85	84	84	87	89	88	85	79	80	77	76	71	70	70	65	64	66	61	39	41	42	42	42	43	46	48	48	47	43	45	42	41	40	41	40	37	36	39	36	45	47	48	43	42	41
5	50275 Valmadrid	67	65	64	101	100	92	90	96	103	102	109	106	111	138	141	128	122	124	112	117	112	39	38	38	63	63	59	62	64	71	67	69	69	68	88	91	82	77	75	69	71	69	28	27	26	38	37	33
5	50276 Valpalmas	200	189	182	169	168	166	167	166	165	160	155	164	161	151	144	142	147	135	142	140	137	98	92	89	84	83	83	84	82	81	79	75	78	75	72	68	67	70	64	68	68	65	102	97	93	85	85	83
5	50277 Valtorres	90	94	92	101	109	110	109	117	114	114	114	95	101	92	87	66	73	64	68	61	61	43	45	44	47	54	55	55	57	60	58	58	45	48	44	43	32	34	31	33	27	27	47	49	48	54	55	55
5	50278 Velilla de Ebro	276	267	241	249	256	255	260	248	250	261	254	245	243	243	241	250	231	224	215	215	203	134	129	116	121	127	127	130	123	126	138	137	130	128	132	130	137	121	120	114	116	110	142	138	125	128	129	128
5	50279 Velilla de Jiloca	116	114	116	117	114	109	104	95	108	104	102	99	115	116	128	120	114	100	90	87	81	59	60	58	59	57	55	53	49	56	53	53	53	66	65	68	61	55	49	43	42	39	57	54	58	58	57	54
5	50280 Vera de Moncayo	482	475	462	448	432	438	431	441	424	425	419	405	398	406	392	388	383	375	360	338	322	250	246	238	233	222	229	225	230	213	216	216	211	204	210	200	199	198	191	183	174	168	232	229	224	215	210	209
5	50281 Vierlas	108	106	105	103	98	98	101	103	103	95	104	97	98	91	105	96	85	73	74	77	82	55	53	52	51	48	48	49	51	52	48	54	48	48	47	56	51	46	39	40	40	43	53	53	53	52	50	50
5	50282 Vilueña, La	101	98	111	111	107	109	103	116	117	110	114	119	111	109	106	111	100	88	77	72	62	43	42	48	48	49	52	52	56	59	55	57	61	54	53	54	57	52	45	39	35	31	58	56	63	63	58	57
5	50283 Villadoz	83	84	90	79	88	98	97	91	86	88	83	84	87	93	94	90	82	90	88	92	95	47	49	53	44	50	57	56	52	50	50	49	49	52	55	56	56	47	52	51	51	55	36	35	37	35	38	41
5	50284 Villafeliche	245	238	243	235	226	220	207	199	187	185	200	225	209	206	200	195	184	168	170	166	154	121	120	123	121	116	112	102	99	93	94	106	117	109	107	104	102	95	89	94	90	85	124	118	120	114	110	108
6	50285 Villafranca de Ebro	680	690	708	672	684	734	733	735	750	777	837	837	834	834	820	836	829	821	830	833	838	331	340	343	331	340	361	364	354	363	383	423	416	412	409	405	414	405	403	404	416	418	349	350	365	341	344	373
5	50286 Villalba de Perejil	114	114	118	115	123	123	121	117	114	111	112	113	109	108	102	98	99	93	99	96	96	60	61	63	61	64	64	64	61	61	59	59	60	58	58	53	49	49	47	48	48	49	54	53	55	54	59	59
5	50287 Villalengua	428	430	417	402	395	396	378	389	387	387	391	390	386	376	360	348	336	324	319	313	293	225	226	218	208	203	201	195	199	198	199	201	203	205	200	191	184	181	176	175	172	161	203	204	199	194	192	195
6	50288 Villanueva de Gállego	3134	3271	3441	3488	3662	3790	3903	4013	4101	4255	4376	4526	4611	4606	4616	4614	4678	4656	4661	4720	4728	1587	1661	1757	1758	1849	1917	1963	2017	2063	2154	2205	2299	2339	2338	2339	2330	2360	2365	2350	2368	2377	1547	1610	1684	1730	1813	1873
5	50289 Villanueva de Jiloca	115	109	106	93	85	82	77	89	83	74	69	78	60	57	52	57	57	52	46	54	52	57	56	55	50	46	42	40	51	46	39	37	37	30	29	25	28	27	25	24	27	27	58	53	51	43	39	40
4	50290 Villanueva de Huerva	598	596	595	585	574	574	590	577	599	588	562	560	559	534	511	491	473	462	463	443	434	310	310	312	308	302	305	314	308	328	321	302	294	296	280	268	257	246	239	239	229	226	288	286	283	277	272	269
5	50291 Villar de los Navarros	175	167	157	140	143	142	139	129	130	121	120	120	114	113	111	113	110	102	102	106	113	80	75	68	66	71	72	69	66	69	66	65	64	61	61	61	62	62	57	56	60	64	95	92	89	74	72	70
5	50292 Villarreal de Huerva	182	186	179	189	193	208	195	199	203	202	202	230	230	219	241	247	242	260	274	274	273	100	103	101	107	114	120	111	115	116	115	114	125	123	117	132	129	132	145	154	152	156	82	83	78	82	79	88
4	50293 Villarroya de la Sierra	683	668	648	632	622	624	611	600	609	585	565	575	553	535	521	503	478	467	466	446	435	348	342	333	327	321	317	313	309	319	308	297	298	286	281	275	269	258	244	246	234	233	335	326	315	305	301	307
5	50294 Villarroya del Campo	86	81	81	78	80	78	79	78	76	74	75	81	78	78	83	80	76	71	68	74	89	43	42	42	39	43	43	44	42	41	38	42	45	44	44	48	45	41	37	36	40	48	43	39	39	39	37	35
5	50295 Vistabella	34	36	39	35	34	35	39	46	48	45	50	50	52	49	47	45	48	50	49	49	48	19	19	23	20	21	23	26	31	33	30	34	34	35	32	31	29	30	28	28	28	27	15	17	16	15	13	12
4	50296 Zaida, La	596	588	586	568	558	549	537	522	525	534	509	514	499	486	481	473	461	463	455	435	447	294	293	288	284	282	278	270	260	260	265	250	252	246	238	234	233	226	230	228	219	229	302	295	298	284	276	271
8	50297 Zaragoza	604631	610976	620419	626081	638799	647373	649181	654390	666129	674317	675121	674725	679624	682004	666058	664953	661108	664938	666880	674997	681877	290842	294442	299401	302059	308935	313588	314460	317274	324017	328470	328181	327075	328828	329700	320232	319795	317555	318419	319177	322626	326103	313789	316534	321018	324022	329864	333785
6	50298 Zuera	5448	5562	5715	5835	5973	6212	6424	6759	7288	7427	7510	7604	7738	7817	7742	7820	7978	8253	8365	8565	8576	2798	2853	2927	3005	3072	3201	3311	3511	3807	3879	3880	3920	3995	4032	3984	4028	4093	4268	4330	4442	4450	2650	2709	2788	2830	2901	3011
5	50901 Biel	240	255	244	213	215	211	215	221	217	200	186	166	168	167	157	148	143	133	140	154	155	133	138	132	120	123	119	124	129	126	115	108	97	98	99	90	86	84	83	87	96	97	107	117	112	93	92	92
5	50902 Marracos	130	117	121	119	111	112	115	114	113	104	100	110	106	101	97	94	91	89	86	86	84	66	58	61	61	58	57	57	59	57	56	51	59	58	56	55	52	51	50	50	53	46	64	59	60	58	53	55
6	50903 Villamayor de Gállego								2849	2878	2868	2888	2885	2838	2837	2820	2793	2753	2721	2696	2720	2745								1422	1438	1433	1437	1443	1431	1427	1417	1411	1392	1365	1350	1361	1375
Data extracted from INE website: www.ine.es
[truncated: 51 more columns]
