# Supplementary material for: Depopulation, immigration, and gender dynamics: a case study of a long-term evaluation
Source: Front Sociol. 2026 Apr 30;11:1769829. doi: 10.3389/fsoc.2026.1769829 (PMC13171404; doi:10.3389/fsoc.2026.1769829)
Supplement: Supplementary file 1 [file Data_Sheet_1.zip › DiD_SPSS/C. Statistical_Syntax_DiD_Analysis.sps]

* Encoding: windows-1252.
MEANS TABLES=@2000T @2001T @2002T @2003T @2004T @2005T @2006T @2007T @2008T @2009T @2010T @2011T
    @2012T @2013T @2014T @2015T @2016T @2017T @2018T @2019T @2020T BY Group
  /CELLS=MEAN MEDIAN MIN MAX SKEW COUNT.
MEANS TABLES=@2000T @2001T @2002T @2003T @2004T @2005T @2006T @2007T @2008T @2009T @2010T @2011T
    @2012T @2013T @2014T @2015T @2016T @2017T @2018T @2019T @2020T BY Group
  /CELLS=MEAN MEDIAN MIN MAX SKEW COUNT.
ACF VARIABLES=Group2
  /NOLOG
  /MXAUTO 5
  /SERROR=IND
  /PACF.
ACF VARIABLES=Group3
  /NOLOG
  /MXAUTO 5
  /SERROR=IND
  /PACF.
ACF VARIABLES=Group4
  /NOLOG
  /MXAUTO 5
  /SERROR=IND
  /PACF.
ACF VARIABLES=Group5
  /NOLOG
  /MXAUTO 5
  /SERROR=IND
  /PACF.
CORRELATIONS
  /VARIABLES=Group1 Group2 Group3 Group4 Group5
  /PRINT=TWOTAIL NOSIG
  /MISSING=PAIRWISE.
REGRESSION
  /MISSING LISTWISE
  /STATISTICS COEFF OUTS R ANOVA
  /CRITERIA=PIN(.05) POUT(.10)
  /NOORIGIN
  /DEPENDENT Group1
  /METHOD=ENTER Group2.
REGRESSION
  /MISSING LISTWISE
  /STATISTICS COEFF OUTS R ANOVA
  /CRITERIA=PIN(.05) POUT(.10)
  /NOORIGIN
  /DEPENDENT Group1
  /METHOD=ENTER Group3.
REGRESSION
  /MISSING LISTWISE
  /STATISTICS COEFF OUTS R ANOVA
  /CRITERIA=PIN(.05) POUT(.10)
  /NOORIGIN
  /DEPENDENT Group1
  /METHOD=ENTER Group4.
REGRESSION
  /MISSING LISTWISE
  /STATISTICS COEFF OUTS R ANOVA
  /CRITERIA=PIN(.05) POUT(.10)
  /NOORIGIN
  /DEPENDENT Group1
  /METHOD=ENTER Group5.
REGRESSION
  /MISSING LISTWISE
  /STATISTICS COEFF OUTS R ANOVA
  /CRITERIA=PIN(.05) POUT(.10)
  /NOORIGIN
  /DEPENDENT Group1
  /METHOD=ENTER Group5 Group2 Group3 Group4.
VARSTOCASES
  /ID=id
  /MAKE Population FROM Group1 Group2 Group3 Group4 Group5
  /INDEX=Group(5)
  /KEEP=DATE_
  /NULL=KEEP.
COMPUTE Crisis=0.
EXECUTE.
UNIANOVA Population BY Group WITH Crisis
  /METHOD=SSTYPE(3)
  /INTERCEPT=INCLUDE
  /CRITERIA=ALPHA(0.05)
  /DESIGN=Crisis Group.
UNIANOVA Population BY Group Crisis
  /METHOD=SSTYPE(3)
  /INTERCEPT=INCLUDE
  /CRITERIA=ALPHA(0.05)
  /DESIGN=Group Crisis Crisis*Group.
RECODE Group (1=1) (ELSE=0) INTO Es_Tratamiento.
EXECUTE.
UNIANOVA Population BY Es_Tratamiento Crisis
  /METHOD=SSTYPE(3)
  /INTERCEPT=INCLUDE
  /PRINT=PARAMETER
  /CRITERIA=ALPHA(.05)
  /DESIGN=Es_Tratamiento Crisis Crisis*Es_Tratamiento.
GET DATA /TYPE=XLSX 
  /FILE='C:\Users\leand\OneDrive\Escritorio\Prueba SPSS M-W.xlsx' 
  /SHEET=name 'Hoja1' 
  /CELLRANGE=full 
  /READNAMES=on 
  /ASSUMEDSTRWIDTH=32767. 
EXECUTE. 
DATASET NAME ConjuntoDatos1 WINDOW=FRONT. 
GET DATA /TYPE=XLSX 
  /FILE='C:\Users\leand\OneDrive\Escritorio\Prueba SPSS M-W.xlsx' 
  /SHEET=name 'Hoja1' 
  /CELLRANGE=full 
  /READNAMES=on 
  /ASSUMEDSTRWIDTH=32767. 
EXECUTE. 
DATASET NAME ConjuntoDatos2 WINDOW=FRONT. 
DATASET ACTIVATE ConjuntoDatos2. 
DATASET CLOSE ConjuntoDatos1. 
GET DATA /TYPE=XLSX 
  /FILE='C:\Users\leand\OneDrive\Escritorio\Prueba SPSS M-W.xlsx' 
  /SHEET=name 'Hoja1' 
  /CELLRANGE=full 
  /READNAMES=on 
  /ASSUMEDSTRWIDTH=32767. 
EXECUTE. 
DATASET NAME ConjuntoDatos3 WINDOW=FRONT. 
DATASET ACTIVATE ConjuntoDatos3. 
DATASET CLOSE ConjuntoDatos2. 
UNIANOVA Poblaci�n BY Genero Tratado 
  /METHOD=SSTYPE(3) 
  /INTERCEPT=INCLUDE 
  /PRINT=DESCRIPTIVE 
  /CRITERIA=ALPHA(.05) 
  /DESIGN=Genero Tratado Genero*Tratado.
COMPUTE Log_Pob=LN(Poblaci�n). 
EXECUTE. 
UNIANOVA Log_Pob BY Genero Tratado 
  /METHOD=SSTYPE(3) 
  /INTERCEPT=INCLUDE 
  /PRINT=DESCRIPTIVE 
  /CRITERIA=ALPHA(.05) 
  /DESIGN=Genero Tratado Genero*Tratado.
GRAPH 
  /LINE(MULTIPLE)=MEAN(Log_Pob) BY Year BY Genero 
  /PANEL COLVAR=Tratado COLOP=CROSS.
USE ALL. 
COMPUTE filter_$=(Year >= 2011). 
VARIABLE LABELS filter_$ 'Year >= 2011 (FILTER)'. 
VALUE LABELS filter_$ 0 'Not Selected' 1 'Selected'. 
FORMATS filter_$ (f1.0). 
FILTER BY filter_$. 
EXECUTE. 
UNIANOVA Log_Pob BY Genero Tratado 
  /METHOD=SSTYPE(3) 
  /INTERCEPT=INCLUDE 
  /PRINT=DESCRIPTIVE 
  /CRITERIA=ALPHA(.05) 
  /DESIGN=Genero Tratado Genero*Tratado.
 
SAVE OUTFILE='C:\Users\leand\OneDrive\Escritorio\SPSS Genero.sav' 
  /COMPRESSED. 
NEW FILE. 
DATASET NAME ConjuntoDatos4 WINDOW=FRONT. 
GET DATA /TYPE=XLSX 
  /FILE='C:\Users\leand\OneDrive\Escritorio\Prueba SPSS Index Masc..xlsx' 
  /SHEET=name 'Hoja1' 
  /CELLRANGE=full 
  /READNAMES=on 
  /ASSUMEDSTRWIDTH=32767. 
EXECUTE. 
DATASET NAME ConjuntoDatos5 WINDOW=FRONT. 
COMPUTE IndiceMasc=(PobHombres / PobMujeres) * 100. 
EXECUTE. 
UNIANOVA IndiceMasc BY Tratado WITH Year 
  /METHOD=SSTYPE(3) 
  /INTERCEPT=INCLUDE 
  /CRITERIA=ALPHA(0.05) 
  /DESIGN=Year Tratado.
UNIANOVA IndiceMasc BY Tratado WITH Year 
  /METHOD=SSTYPE(3) 
  /INTERCEPT=INCLUDE 
  /CRITERIA=ALPHA(0.05) 
  /DESIGN=Tratado Year Tratado*Year.
GRAPH 
  /LINE(MULTIPLE)=MEAN(IndiceMasc) BY Year BY Tratado.
SAVE OUTFILE='C:\Users\leand\OneDrive\Escritorio\SPSS Masculinidad Index.sav'
  /COMPRESSED.
DATASET ACTIVATE ConjuntoDatos3.
DATASET CLOSE ConjuntoDatos5.
DATASET ACTIVATE ConjuntoDatos4.
DATASET CLOSE ConjuntoDatos3.
USE ALL.
COMPUTE filter_$=(Group = 1 OR Group = 2).
VARIABLE LABELS filter_$ 'Group = 1 OR Group = 2 (FILTER)'.
VALUE LABELS filter_$ 0 'Not Selected' 1 'Selected'.
FORMATS filter_$ (f1.0).
FILTER BY filter_$.
EXECUTE.
UNIANOVA Population BY Es_Tratamiento Crisis
  /METHOD=SSTYPE(3)
  /INTERCEPT=INCLUDE
  /PRINT=PARAMETER
  /CRITERIA=ALPHA(.05)
  /DESIGN=Es_Tratamiento Crisis Crisis*Es_Tratamiento.
USE ALL.
COMPUTE filter_$=(Group = 1 OR Group = 3).
VARIABLE LABELS filter_$ 'Group = 1 OR Group = 3 (FILTER)'.
VALUE LABELS filter_$ 0 'Not Selected' 1 'Selected'.
FORMATS filter_$ (f1.0).
FILTER BY filter_$.
EXECUTE.
UNIANOVA Population BY Es_Tratamiento Crisis
  /METHOD=SSTYPE(3)
  /INTERCEPT=INCLUDE
  /PRINT=PARAMETER
  /CRITERIA=ALPHA(.05)
  /DESIGN=Es_Tratamiento Crisis Crisis*Es_Tratamiento.
USE ALL.
COMPUTE filter_$=(Group = 1 OR Group = 4).
VARIABLE LABELS filter_$ 'Group = 1 OR Group = 4 (FILTER)'.
VALUE LABELS filter_$ 0 'Not Selected' 1 'Selected'.
FORMATS filter_$ (f1.0).
FILTER BY filter_$.
EXECUTE.
UNIANOVA Population BY Es_Tratamiento Crisis
  /METHOD=SSTYPE(3)
  /INTERCEPT=INCLUDE
  /PRINT=PARAMETER
  /CRITERIA=ALPHA(.05)
  /DESIGN=Es_Tratamiento Crisis Crisis*Es_Tratamiento.
USE ALL.
COMPUTE filter_$=(Group = 1 OR Group = 5).
VARIABLE LABELS filter_$ 'Group = 1 OR Group = 5 (FILTER)'.
VALUE LABELS filter_$ 0 'Not Selected' 1 'Selected'.
FORMATS filter_$ (f1.0).
FILTER BY filter_$.
EXECUTE.
UNIANOVA Population BY Es_Tratamiento Crisis
  /METHOD=SSTYPE(3)
  /INTERCEPT=INCLUDE
  /PRINT=PARAMETER
  /CRITERIA=ALPHA(.05)
  /DESIGN=Es_Tratamiento Crisis Crisis*Es_Tratamiento.
GET DATA /TYPE=XLSX 
  /FILE='C:\Users\leand\OneDrive\Escritorio\SPSS\Prueba SPSS Spanish.xlsx' 
  /SHEET=name 'Hoja1' 
  /CELLRANGE=full 
  /READNAMES=on 
  /ASSUMEDSTRWIDTH=32767. 
EXECUTE. 
DATASET NAME ConjuntoDatos1 WINDOW=FRONT. 
COMPUTE DID=TRAT * POST. 
EXECUTE. 
REGRESSION 
  /MISSING LISTWISE 
  /STATISTICS COEFF OUTS R ANOVA 
  /CRITERIA=PIN(.05) POUT(.10) 
  /NOORIGIN 
  /DEPENDENT Foreign 
  /METHOD=ENTER POST Trat DID.
REGRESSION 
  /MISSING LISTWISE 
  /STATISTICS COEFF OUTS R ANOVA 
  /CRITERIA=PIN(.05) POUT(.10) 
  /NOORIGIN 
  /DEPENDENT Spanish 
  /METHOD=ENTER POST Trat DID.
COMPUTE Index=(Foreign / (Foreign + Spanish)) * 100. 
EXECUTE. 
EXAMINE VARIABLES=Index BY Year 
  /PLOT BOXPLOT STEMLEAF 
  /COMPARE GROUPS 
  /STATISTICS DESCRIPTIVES 
  /CINTERVAL 95 
  /MISSING LISTWISE 
  /NOTOTAL.
 
SAVE OUTFILE='C:\Users\leand\OneDrive\Escritorio\SPSS\Base Spanish Foreign.sav' 
  /COMPRESSED.
