# Supplementary material for: Depopulation, immigration, and gender dynamics: a case study of a long-term evaluation
Source: Front Sociol. 2026 Apr 30;11:1769829. doi: 10.3389/fsoc.2026.1769829 (PMC13171404; doi:10.3389/fsoc.2026.1769829)
Supplement: Supplementary file 1 [file Data_Sheet_1.zip › SCM_Python/AguavivaSCM.py]

# -*- coding: utf-8 -*-
"""Untitled0.ipynb

Automatically generated by Colab.

Original file is located at
    https://colab.research.google.com/drive/1i3Z4lhGFmt-bV7vPLLaRyK08OFsLoRvd
"""

import numpy as np
import pandas as pd
import matplotlib.pyplot as plt
import matplotlib.ticker as mticker
from scipy.optimize import minimize
from tqdm import tqdm

# =================================================================
# 1. DATA LOADING AND PRE-PROCESSING
# =================================================================
file_path = 'Aguaviva_data.xlsx'
df_raw = pd.read_excel(file_path, header=[0,1])
new_cols = []
for col in df_raw.columns:
    l0, l1 = str(col[0]).strip().lower(), str(col[1]).strip()
    new_cols.append(l1 if 'unnamed' in l0 else f"{l0}_{l1}")
df = df_raw.copy()
df.columns = new_cols

cat_col, mun_col = df.columns[0], df.columns[1]
df_filtered = df[(df[mun_col].str.contains("Aguaviva", na=False, case=False)) | (df[cat_col].isin([3, 4, 5]))].copy()
treated_name = [m for m in df_filtered[mun_col].unique() if 'Aguaviva' in str(m)][0]

# Extract years and ensure 1997 is excluded
years_raw = []
for c in df_filtered.columns:
    if '_' in c:
        parts = c.split('_')
        if parts[1].isdigit():
            years_raw.append(parts[1])
years = sorted(list(set(years_raw)))
if '1997' in years: years.remove('1997')
treatment_idx = years.index('2000')

# =================================================================
# 2. JOINT SYNTHETIC CONTROL ENGINE
# =================================================================
variables = ['total', 'hombres', 'mujeres']
donors_names = [m for m in df_filtered[mun_col].unique() if m != treated_name]

def get_joint_data(muni_name):
    y_pre, y_full, base_vals = [], [], {}
    for v in variables:
        # Fixed list comprehension to avoid NameError
        cols = []
        for year_val in years:
            cols.append(v + "_" + year_val)

        series = df_filtered[df_filtered[mun_col] == muni_name][cols].replace(r'^\s*$', np.nan, regex=True)
        series = series.apply(pd.to_numeric, errors='coerce').ffill(axis=1).bfill(axis=1).values.flatten()
        base_vals[v] = series[0]
        y_pre.append(series[:treatment_idx] - series[0])
        y_full.append(series - series[0])
    return np.hstack(y_pre), np.vstack(y_full), base_vals

y1_pre_j, y1_full_j, base_vals_aguaviva = get_joint_data(treated_name)
y0_pre_list, y0_full_list = [], []
print("🔍 Preparing Donor Matrices...")
for d in donors_names:
    pre, full, _ = get_joint_data(d)
    y0_pre_list.append(pre)
    y0_full_list.append(full)

Y0_pre_j, Y0_full_j = np.array(y0_pre_list).T, np.array(y0_full_list)

print("🚀 Optimizing Joint Weights...")
res_joint = minimize(lambda w: np.sum((y1_pre_j - Y0_pre_j @ w)**2),
                     np.ones(len(donors_names))/len(donors_names),
                     method='SLSQP', bounds=[(0,1)]*len(donors_names),
                     constraints={'type':'eq','fun':lambda w: np.sum(w)-1})
joint_w = res_joint.x
y_synth_aguaviva = np.tensordot(joint_w, Y0_full_j, axes=(0,0))

# =================================================================
# 3. PLACEBO TESTS (PERMUTATION INFERENCE)
# =================================================================
print(f"🔄 Running {len(donors_names)} Placebo Trials...")
p_ratios, p_gaps = {v: [] for v in variables}, {v: [] for v in variables}
for i, d_name in enumerate(tqdm(donors_names)):
    y_target_pre, y_target_full, _ = get_joint_data(d_name)
    Y0p_pre = np.delete(Y0_pre_j, i, axis=1)
    res_p = minimize(lambda w: np.sum((y_target_pre - Y0p_pre @ w)**2),
                     np.ones(len(donors_names)-1)/(len(donors_names)-1), method='SLSQP',
                     bounds=[(0,1)]*(len(donors_names)-1), constraints={'type':'eq','fun':lambda w: np.sum(w)-1})

    Y0p_full = np.delete(Y0_full_j, i, axis=0)
    y_synth_p = np.tensordot(res_p.x, Y0p_full, axes=(0,0))

    for idx, v in enumerate(variables):
        gap_p = y_target_full[idx] - y_synth_p[idx]
        pre_mspe_p = np.mean(gap_p[:treatment_idx]**2)
        post_mspe_p = np.mean(gap_p[treatment_idx:]**2)
        ratio = post_mspe_p / pre_mspe_p if pre_mspe_p > 1e-9 else 0
        p_ratios[v].append(ratio)
        p_gaps[v].append(gap_p)

# =================================================================
# 4. RESULTS VISUALIZATION
# =================================================================
colors = {'total': '#2c3e50', 'hombres': '#2980b9', 'mujeres': '#8e44ad'}

for idx, v in enumerate(variables):
    real, synth = y1_full_j[idx], y_synth_aguaviva[idx]
    gap_a = real - synth
    pre_mspe_a = np.mean(gap_a[:treatment_idx]**2)
    ratio_a = np.mean(gap_a[treatment_idx:]**2) / pre_mspe_a if pre_mspe_a > 1e-9 else 0
    p_val = np.mean(np.array(p_ratios[v]) >= ratio_a)

    fig = plt.figure(figsize=(20, 10))
    grid = plt.GridSpec(2, 2, wspace=0.2, hspace=0.4)

    # Trends
    ax1 = fig.add_subplot(grid[0, 0])
    ax1.plot(years, real, color=colors[v], marker='o', label='Observed')
    ax1.plot(years, synth, color='red', ls='--', label='Joint Synthetic')
    ax1.axvline('2000', color='black', alpha=0.3)
    ax1.set_title(f"SCM TREND: {v.upper()}", fontweight='bold')
    ax1.legend()
    plt.setp(ax1.get_xticklabels(), rotation=45, ha='right')

    # Weights
    ax2 = fig.add_subplot(grid[0, 1])
    w_df = pd.DataFrame({'Muni': donors_names, 'W': joint_w*100}).sort_values('W').tail(10)
    ax2.barh(w_df['Muni'], w_df['W'], color=colors[v], alpha=0.6)
    ax2.set_title("TOP 10 DONORS (%)")

    # Spaghetti Plot
    ax3 = fig.add_subplot(grid[1, :])
    for g in p_gaps[v]:
        ax3.plot(years, g, color='gray', alpha=0.08, lw=0.8)
    ax3.plot(years, gap_a, color=colors[v], lw=2.5, label='Aguaviva Gap')
    ax3.axhline(0, color='black', lw=1)
    ax3.set_title(f"PLACEBO TEST: {v.upper()} (P-Value: {p_val:.4f})", fontweight='bold')
    plt.setp(ax3.get_xticklabels(), rotation=45, ha='right')
    plt.show()

# =================================================================
# 5. FINAL STATISTICAL SUMMARY
# =================================================================
print("\n" + "="*115)
print(f"{'VARIABLE':<15} | {'PRE-RMSPE':<12} | {'ATE 00-08':<12} | {'ATE 09-20':<12} | {'P-VALUE':<10} | {'SIG.'}")
print("-" * 115)
ate_res = {}
for idx, v in enumerate(variables):
    gap = y1_full_j[idx] - y_synth_aguaviva[idx]
    pre_rmspe = np.sqrt(np.mean(gap[:treatment_idx]**2))
    a1, a2 = np.mean(gap[treatment_idx:treatment_idx+9]), np.mean(gap[treatment_idx+9:])

    ratio_a = np.mean(gap[treatment_idx:]**2) / np.mean(gap[:treatment_idx]**2) if np.mean(gap[:treatment_idx]**2) > 0 else 0
    p_v = np.mean(np.array(p_ratios[v]) >= ratio_a)
    sig = "***" if p_v < 0.01 else "**" if p_v < 0.05 else "*" if p_v < 0.1 else ""

    print(f"{v.upper():<15} | {pre_rmspe:>12.6f} | {a1:>12.2f} | {a2:>12.2f} | {p_v:>10.4f} | {sig:<4}")
    ate_res[v] = a2

print("-" * 115)
print(f"ADDITIVITY CHECK: H({ate_res['hombres']:.2f}) + M({ate_res['mujeres']:.2f}) = {ate_res['hombres']+ate_res['mujeres']:.2f} (Total: {ate_res['total']:.2f})")
print("="*115)
