# Supplementary material for: Depopulation, immigration, and gender dynamics: a case study of a long-term evaluation
Source: Front Sociol. 2026 Apr 30;11:1769829. doi: 10.3389/fsoc.2026.1769829 (PMC13171404; doi:10.3389/fsoc.2026.1769829)
Supplement: Supplementary file 1 [file Data_Sheet_1.zip › SCM_Python/Aguaviva_data.xlsx]

## Sheet: Hoja1
		total																									Hombres
Categoría	Municipio	1996	1997	1998	1999	2000	2001	2002	2003	2004	2005	2006	2007	2008	2009	2010	2011	2012	2013	2014	2015	2016	2017	2018	2019	2020	1996	1997	1998	1999	2000	2001	2002	2003	2004	2005	2006	2007	2008	2009	2010	2011	2012	2013	2014	2015	2016	2017	2018
5	22001 Abiego	305		290	290	292	298	291	284	288	277	288	292	288	286	281	280	277	279	267	253	247	246	237	248	258	149		147	147	145	149	144	143	149	150	155	159	157	153	148	148	146	144	139	136	132	127	124
5	22002 Abizanda	136		140	142	137	135	143	132	131	128	136	133	130	126	132	139	136	143	140	142	142	156	151	150	139	72		73	74	72	71	69	62	60	60	63	66	64	65	68	71	67	74	71	73	73	82	76
5	22003 Adahuesca	171		158	157	154	164	160	155	163	162	169	169	163	168	166	176	182	176	172	173	166	172	172	177	180	88		83	82	81	85	82	79	86	83	83	81	81	83	79	85	88	86	85	87	81	89	91
2	22004 Agüero	163		157	166	172	176	173	174	162	165	166	161	161	166	164	160	159	150	150	145	141	139	130	129	125	86		81	85	92	96	93	91	84	87	92	88	90	92	94	91	91	85	87	85	83	82	78
5	22006 Aisa	354		363	369	383	403	409	411	415	411	415	408	402	394	362	379	367	364	363	358	345	331	321	320	313	193		199	201	206	223	227	227	232	231	233	225	228	220	206	210	200	201	199	194	187	180	174
3	22007 Albalate de Cinca	1107		1090	1105	1149	1246	1340	1286	1222	1189	1153	1131	1179	1205	1237	1259	1251	1249	1201	1151	1147	1120	1102	1103	1099	566		542	557	592	677	761	725	667	639	619	587	614	638	647	665	657	644	634	609	608	590	586
5	22008 Albalatillo	271		270	261	258	254	251	243	253	265	255	265	248	234	243	237	224	209	207	205	196	187	181	176	163	137		136	129	128	127	129	122	128	135	137	140	127	119	124	122	117	113	111	114	109	104	102
4	22009 Albelda	975		962	954	937	928	918	911	877	877	892	875	870	861	847	839	810	794	762	750	735	728	721	698	708	497		489	488	481	476	475	460	449	450	459	456	461	461	450	447	437	419	398	391	381	376	376
5	22011 Albero Alto	101		100	99	101	104	107	108	114	122	125	120	117	123	132	134	134	123	125	124	114	114	105	117	120	53		53	53	52	55	57	59	60	66	69	67	67	70	76	78	77	72	72	75	68	69	63
5	22012 Albero Bajo	117		119	111	109	109	109	97	93	96	111	107	112	103	96	109	114	121	122	138	137	138	141	135	132	64		64	61	59	59	60	54	51	51	60	58	60	55	51	58	62	68	66	74	73	75	76
5	22013 Alberuela de Tubo	404		388	388	388	381	380	361	370	370	357	353	358	358	355	355	348	339	327	314	315	310	309	301	290	205		193	193	192	197	197	185	187	189	186	185	186	185	182	181	178	176	171	165	163	158	158
5	22014 Alcalá de Gurrea	370		342	332	319	312	289	284	292	282	282	276	285	282	278	275	285	277	277	273	266	267	246	248	239	185		166	162	153	152	143	140	149	140	139	138	143	144	139	137	144	144	142	142	139	141	130
5	22015 Alcalá del Obispo	353		355	348	356	351	362	355	363	364	348	367	425	429	491	411	368	354	349	342	340	332	325	318	298	178		180	179	186	182	186	184	189	193	184	193	245	256	321	243	192	187	185	187	187	181	179
4	22016 Alcampell	1015		950	947	911	901	890	868	849	846	827	821	796	793	782	762	746	724	707	697	678	671	652	631	623	505		474	472	444	444	437	427	420	415	406	409	403	402	400	388	377	368	361	356	337	335	320
3	22017 Alcolea de Cinca	1245		1237	1235	1214	1223	1251	1230	1245	1252	1183	1168	1204	1186	1164	1137	1141	1125	1136	1125	1158	1104	1160	1155	1177	638		623	626	614	616	657	651	657	661	611	611	627	621	619	592	602	591	593	591	612	584	614
5	22018 Alcubierre	483		467	467	467	462	468	448	439	437	441	446	446	440	433	439	424	416	401	399	385	377	363	360	362	258		248	249	249	242	244	236	237	238	237	242	237	230	227	231	223	220	216	217	207	201	194
5	22019 Alerre	167		181	188	195	210	218	220	227	228	228	224	224	228	223	222	211	213	213	209	205	200	201	199	200	88		94	100	102	108	110	110	113	114	117	112	115	117	114	114	112	114	114	109	106	103	101
5	22020 Alfántega	131		128	119	117	121	113	107	113	120	112	120	125	135	125	130	135	140	136	128	131	135	127	130	130	66		65	63	61	64	60	54	60	62	57	63	65	65	61	61	64	66	65	63	66	69	66
7	22021 Almudévar	2379		2373	2346	2324	2327	2302	2305	2377	2395	2381	2389	2449	2552	2554	2560	2519	2514	2519	2501	2472	2444	2394	2379	2377	1234		1220	1204	1188	1189	1181	1191	1236	1239	1226	1231	1272	1323	1311	1318	1303	1294	1296	1288	1269	1246	1228
4	22022 Almunia de San Juan	704		709	701	682	685	683	671	660	650	650	658	667	654	664	661	664	663	681	679	672	665	654	658	666	353		355	354	346	351	350	344	338	333	335	341	343	338	349	344	346	339	349	350	349	349	338
4	22023 Almuniente	644		619	627	621	617	605	571	571	570	559	567	562	567	559	550	564	538	528	522	501	486	471	460	457	333		321	324	320	315	309	288	289	286	276	283	281	280	286	286	289	269	263	261	245	242	236
5	22024 Alquézar	303		304	304	310	310	308	315	309	312	313	312	321	321	313	302	301	298	297	297	299	304	296	303	312	152		157	157	157	162	164	169	162	165	163	163	168	171	172	168	167	164	160	163	165	162	158
3	22025 Altorricón	1454		1448	1448	1462	1464	1470	1464	1447	1462	1469	1457	1491	1518	1506	1492	1494	1447	1477	1469	1466	1420	1409	1417	1420	745		750	756	760	756	781	779	760	787	796	784	811	836	823	817	813	782	792	785	780	760	743
5	22027 Angüés	461		429	434	435	441	440	427	423	417	423	422	423	431	429	439	419	419	404	391	390	360	367	354	353	253		234	236	237	241	239	234	230	227	226	224	221	222	226	229	223	223	218	213	206	187	196
2	22028 Ansó	509		527	528	529	533	523	529	523	525	509	500	496	497	491	475	467	447	436	426	412	411	431	405	386	256		262	264	268	272	260	257	257	257	249	248	246	248	248	244	240	232	225	219	210	206	217
5	22029 Antillón	171		161	168	164	161	158	156	163	163	165	164	165	156	150	146	148	156	153	159	155	154	149	140	135	80		78	83	83	81	80	79	82	81	81	81	81	79	81	79	79	84	83	85	80	79	75
5	22032 Aragüés del Puerto	144		138	135	135	132	142	142	143	150	137	136	128	132	128	133	128	128	123	119	115	114	116	115	111	90		82	81	81	78	84	82	82	83	73	71	68	68	66	71	71	71	67	63	63	60	64
5	22035 Arén	418		398	392	384	385	386	370	364	353	337	322	322	320	363	359	362	326	314	328	321	320	318	313	308	217		205	201	200	200	202	194	185	178	168	162	165	163	195	194	192	169	166	173	173	176	173
5	22036 Argavieso	121		127	128	129	126	126	131	127	135	130	135	132	125	119	118	110	112	107	105	101	100	96	95	95	69		73	74	74	72	70	71	70	74	72	72	73	69	72	72	64	66	63	61	58	59	56
5	22037 Arguis	59		57	58	68	69	68	61	61	80	82	97	105	111	118	117	125	129	125	126	122	122	129	127	125	32		30	32	39	39	38	33	33	42	46	55	59	62	66	70	73	72	71	72	69	67	70
3	22039 Ayerbe	1142		1116	1111	1106	1114	1118	1081	1092	1097	1112	1111	1126	1125	1119	1125	1117	1111	1097	1116	1100	1071	1041	1009	1017	588		576	573	561	565	563	549	564	559	560	557	572	568	565	567	560	561	552	557	544	528	516
5	22040 Azanuy-Alins	204		203	198	193	180	183	173	179	180	173	178	187	194	174	181	174	181	184	173	168	173	176	168	170	98		97	93	86	82	84	80	87	89	85	87	94	97	88	93	85	89	92	87	85	85	83
5	22041 Azara	231		224	224	216	216	213	207	200	197	191	193	200	203	200	200	200	197	193	189	187	180	174	171	157	113		111	111	108	110	106	104	101	99	97	99	103	103	99	102	103	102	97	95	95	92	85
5	22042 Azlor	174		166	160	158	159	169	157	154	150	144	142	143	136	135	133	133	133	137	141	137	143	153	143	138	88		83	82	81	81	86	77	77	77	76	73	72	68	66	67	65	67	68	67	66	66	70
5	22043 Baélls	160		157	153	153	147	142	135	134	128	125	129	124	119	120	114	123	109	113	106	105	103	104	104	97	84		89	87	85	81	78	77	78	74	73	81	77	71	69	66	70	61	64	60	61	59	59
5	22044 Bailo	338		321	313	307	298	286	268	256	246	240	229	219	243	296	300	311	301	290	288	287	284	279	267	261	199		186	183	180	175	167	159	150	146	145	135	133	146	179	181	181	176	171	171	173	171	166
5	22045 Baldellou	159		156	150	144	143	132	132	129	130	115	117	116	114	117	119	113	103	98	102	91	82	77	76	64	86		83	79	79	78	72	74	73	70	63	64	64	64	66	66	61	57	55	58	53	46	44
3	22046 Ballobar	1102		1084	1071	1062	1028	1019	997	1012	1008	980	997	990	987	981	974	940	863	866	838	825	830	823	812	833	562		544	535	534	518	518	502	512	510	492	496	495	499	494	497	485	452	452	425	419	421	424
5	22047 Banastás	170		177	182	190	195	192	215	238	241	239	249	264	268	270	283	286	297	303	305	297	295	292	295	310	87		94	96	101	101	100	110	124	126	126	130	140	146	144	147	151	157	159	162	160	158	153
7	22048 Barbastro	14520		14462	14503	14671	14382	15032	15490	15592	15778	15880	16025	16486	16924	17080	17085	17304	17210	17109	17020	16961	16907	16944	16979	17174	7044		7027	7059	7147	7015	7348	7576	7649	7762	7782	7839	8090	8315	8361	8375	8449	8375	8329	8269	8253	8200	8236
5	22049 Barbués	121		119	118	122	121	117	112	108	109	115	110	106	103	98	96	98	89	92	87	83	81	77	78	86	62		61	61	63	63	62	60	56	57	59	57	55	53	53	51	53	48	51	49	47	46	44
5	22050 Barbuñales	110		109	113	112	115	114	114	116	112	110	107	111	107	109	101	105	98	100	99	95	94	95	96	96	55		55	58	58	58	56	56	59	55	55	55	54	55	57	53	52	48	48	49	48	47	49
5	22051 Bárcabo	114		120	109	113	113	115	107	103	104	104	123	124	124	129	126	117	115	117	117	113	107	105	103	102	63		66	60	62	62	63	60	59	59	59	70	74	74	76	74	70	69	70	68	65	59	59
3	22052 Belver de Cinca	1406		1397	1398	1368	1367	1362	1372	1375	1386	1340	1319	1380	1380	1362	1374	1375	1330	1346	1312	1294	1281	1292	1275	1301	748		728	730	718	723	733	750	743	745	714	701	739	737	729	750	754	738	737	735	732	727	733
3	22053 Benabarre	1195		1166	1173	1139	1116	1129	1112	1112	1114	1160	1167	1197	1199	1177	1180	1215	1206	1153	1127	1111	1110	1107	1124	1142	616		600	611	594	578	588	582	587	593	609	613	632	624	623	616	634	630	602	584	569	575	569
3	22054 Benasque	1219		1312	1419	1496	1591	1725	1832	2025	2088	2045	2080	2166	2200	2219	2236	2217	2195	2149	2090	2047	2121	2157	2155	2184	638		693	755	792	842	920	979	1097	1128	1105	1111	1148	1157	1157	1167	1155	1161	1140	1109	1096	1136	1150
5	22055 Berbegal	486		476	474	466	464	469	463	459	466	465	481	468	450	441	417	420	385	391	378	363	357	345	347	327	245		241	240	233	232	236	235	234	235	239	244	233	231	229	219	216	195	200	193	191	188	177
5	22057 Bielsa	472		461	457	474	462	466	465	463	499	506	524	528	508	511	495	503	500	496	488	483	473	476	457	448	245		239	234	240	236	242	243	243	260	268	269	264	254	258	251	255	252	250	249	248	247	254
5	22058 Bierge	224		224	225	223	227	237	248	246	244	239	235	253	262	258	254	251	246	242	244	251	242	231	239	252	129		128	129	126	129	134	138	137	137	136	131	141	151	145	143	142	140	136	139	142	133	130
3	22059 Biescas	1240		1243	1269	1294	1279	1305	1312	1362	1485	1513	1549	1712	1675	1634	1597	1589	1568	1535	1487	1470	1480	1479	1463	1474	644		651	669	681	676	696	701	736	807	837	860	950	920	891	865	861	850	824	781	774	781	776
3	22060 Binaced	1622		1597	1596	1589	1624	1714	1704	1645	1625	1533	1530	1534	1528	1494	1485	1498	1550	1539	1507	1528	1524	1555	1575	1605	831		815	811	809	834	907	925	889	889	816	810	805	787	767	764	775	810	804	785	808	812	828
7	22061 Binéfar	8130		8115	8199	8228	8332	8484	8639	8786	8890	9012	9048	9288	9444	9407	9482	9456	9468	9461	9439	9394	9391	9435	9561	9742	4065		4053	4109	4130	4206	4314	4422	4520	4625	4702	4696	4856	4965	4938	4979	4940	4931	4905	4904	4880	4889	4935
5	22062 Bisaurri	223		220	216	216	225	237	235	248	248	247	239	234	226	208	206	202	194	179	176	185	180	181	167	171	126		123	123	123	126	130	126	131	132	131	125	122	120	105	103	104	98	96	95	103	99	98
5	22063 Biscarrués	249		227	232	232	228	230	230	232	215	217	221	231	234	228	223	226	220	209	202	195	192	189	182	182	132		123	124	123	121	121	123	119	110	112	120	119	124	120	118	123	121	113	111	106	105	102
5	22064 Blecua y Torres	187		178	186	182	184	197	190	189	191	195	201	186	192	208	215	219	211	202	200	202	182	183	182	173	98		95	99	92	93	106	107	106	111	112	111	103	107	115	118	120	119	114	113	115	104	104
4	22066 Boltaña	881		846	850	855	846	833	838	870	917	924	977	1022	1035	1051	1055	1092	1071	1041	981	959	941	986	1016	1045	445		437	439	436	432	426	429	452	484	485	525	565	569	576	579	592	578	553	518	517	511	534
5	22067 Bonansa	72		74	76	76	80	89	97	101	105	101	97	93	96	102	102	96	86	84	81	80	79	86	88	87	37		38	40	40	41	48	52	52	56	54	50	51	54	55	55	51	47	45	44	44	44	50
5	22068 Borau	78		76	75	74	75	75	76	75	72	72	72	73	71	81	85	84	86	91	95	91	81	80	74	70	42		39	39	40	41	42	43	42	41	40	40	41	40	47	49	49	50	55	59	57	49	48
4	22069 Broto	522		511	520	518	521	530	524	516	528	520	533	550	547	542	543	542	533	523	532	532	552	531	522	538	265		261	268	266	271	282	275	270	272	273	278	289	289	288	288	289	281	277	287	292	308	301
5	22072 Caldearenas	267		260	270	259	252	244	263	270	252	244	250	230	246	246	231	223	212	208	210	216	228	218	229	226	150		144	150	145	141	138	146	154	147	142	143	129	139	139	130	130	124	117	119	121	130	129
5	22074 Campo	376		360	355	342	328	315	304	295	291	287	279	252	246	355	350	330	426	459	437	365	343	323	278	436	175		171	168	164	157	148	142	139	137	136	132	118	117	178	171	164	220	250	239	193	181	171
5	22075 Camporrélls	263		254	247	248	247	253	241	231	233	217	219	206	196	193	182	167	165	148	138	138	134	137	134	127	130		130	129	127	128	132	126	122	127	120	122	115	110	105	100	92	94	85	78	74	72	72
5	22076 Canal de Berdún	429		433	437	434	428	423	402	401	414	416	417	412	401	396	382	365	385	376	367	361	343	321	314	323	237		239	238	238	235	234	222	216	228	232	228	221	219	215	208	203	209	203	197	196	188	178
4	22077 Candasnos	572		569	558	538	530	514	489	470	459	446	439	427	419	409	395	381	349	339	330	318	315	317	462	419	296		295	290	281	277	268	254	249	241	234	230	221	218	213	206	198	178	175	171	165	164	168
4	22078 Canfranc	509		526	526	531	538	531	532	564	611	678	672	648	625	624	620	599	572	554	560	543	542	532	540	558	269		290	290	292	298	297	292	318	346	389	376	363	343	343	341	338	327	315	313	301	301	294
5	22079 Capdesaso	194		177	180	173	165	166	166	160	157	161	167	157	161	163	176	184	177	170	172	168	163	174	198	211	92		81	82	80	76	77	75	74	75	76	68	71	72	73	74	71	78	75	75	72	77	77
5	22080 Capella	406		402	401	393	394	387	388	387	399	404	387	389	382	366	372	360	371	361	361	364	358	354	349	360	209		204	208	203	198	196	195	196	205	207	198	201	200	190	196	189	198	192	192	194	193	186
5	22081 Casbas de Huesca	322		308	308	304	298	305	295	296	294	293	308	307	304	299	303	304	306	295	291	293	279	269	270	275	171		164	164	161	158	161	158	157	155	153	162	158	160	159	161	163	171	164	156	155	154	145
5	22082 Castejón del Puente	407		400	408	423	420	422	420	435	423	433	439	452	424	399	372	360	349	349	340	325	326	315	318	312	213		210	215	225	225	222	221	228	222	228	229	241	226	208	190	181	178	182	179	172	172	164
4	22083 Castejón de Monegros	754		723	717	707	700	693	696	683	656	655	646	667	670	661	649	623	611	574	568	543	528	531	522	510	375		360	360	357	352	353	360	350	334	338	335	348	355	346	340	326	320	300	300	289	279	284
4	22084 Castejón de Sos	514		532	546	572	605	660	679	731	755	733	738	771	787	788	776	767	731	733	740	740	738	753	747	764	267		275	283	297	313	351	356	383	407	387	391	411	420	421	406	401	373	374	379	380	378	387
5	22085 Castelflorite	157		152	147	148	144	141	133	128	131	131	128	129	136	130	128	131	135	123	120	114	112	108	106	103	83		79	75	76	73	73	70	68	66	66	68	69	72	68	68	69	72	67	65	61	61	58
5	22086 Castiello de Jaca	156		160	166	185	182	181	180	198	219	230	249	257	265	256	257	249	249	243	251	255	244	267	243	221	80		82	83	98	96	96	98	108	122	125	137	141	143	139	138	133	135	134	139	140	135	140
5	22087 Castigaleu	104		104	110	102	104	105	114	115	115	118	119	123	121	119	115	104	102	95	94	89	87	86	84	79	61		59	61	58	60	60	65	68	66	67	67	65	63	63	61	60	61	56	55	51	50	51
5	22088 Castillazuelo	239		233	233	230	227	232	223	230	227	223	225	221	199	193	197	189	181	191	181	176	174	169	162	153	115		110	110	109	109	111	105	109	107	109	111	108	94	92	91	88	84	89	89	86	86	85
5	22089 Castillonroy	444		423	423	423	411	425	412	410	406	391	382	391	390	378	380	360	342	336	343	334	321	312	313	318	220		207	206	206	199	202	198	196	193	189	187	186	187	181	190	178	173	170	176	175	169	167
5	22090 Colungo	129		124	122	124	128	133	139	135	135	140	148	156	157	147	142	131	115	124	126	128	118	114	110	117	69		65	65	67	69	69	74	71	68	72	78	84	86	83	80	75	70	70	70	70	64	64
5	22094 Chalamera	179		166	164	159	153	151	148	153	147	144	143	138	135	128	122	115	113	103	111	108	111	108	106	113	92		94	92	90	85	84	83	86	81	79	77	73	73	67	62	60	58	55	58	56	59	55
5	22095 Chía	121		115	113	113	114	111	109	112	118	113	114	113	101	105	102	97	100	87	90	85	87	86	83	83	67		64	62	63	64	61	59	58	62	59	60	61	56	61	61	61	63	55	57	52	53	54
5	22096 Chimillas	162		177	176	186	197	223	246	279	304	340	359	356	341	359	358	370	374	373	358	371	389	391	393	402	88		96	96	100	103	116	128	144	156	170	176	173	167	173	181	186	189	190	182	189	196	200
4	22099 Esplús	811		797	771	756	751	747	731	733	750	704	731	719	681	677	654	663	672	646	619	612	581	541	581	632	394		380	365	361	362	360	357	365	375	355	387	376	347	344	334	338	342	330	316	304	290	266
5	22102 Estada	198		185	193	206	197	190	185	192	212	231	224	231	237	236	234	230	221	215	210	205	202	204	208	199	103		95	99	106	100	96	98	104	117	126	123	132	133	135	133	131	123	118	114	114	116	117
4	22103 Estadilla	968		928	920	913	898	857	886	856	877	877	864	876	866	860	853	855	847	822	819	808	814	794	800	796	486		477	466	465	458	435	444	428	432	436	432	430	429	419	412	403	405	394	392	394	398	383
5	22105 Estopiñán del Castillo	195		188	182	181	204	222	227	217	210	199	198	196	181	177	174	161	144	136	147	142	132	126	120	121	102		98	95	100	113	130	133	121	115	112	110	111	97	97	97	84	75	72	78	77	70	69
2	22106 Fago	43		40	40	39	33	29	33	33	37	35	31	31	31	26	30	29	27	24	25	22	27	23	22	20	28		25	25	25	21	19	21	20	21	20	18	17	17	15	15	14	13	15	16	13	14	12
5	22107 Fanlo	107		118	129	176	191	185	182	172	171	170	171	159	149	138	132	126	118	118	112	107	102	97	101	100	63		70	77	100	114	110	110	100	105	105	101	94	89	85	81	78	75	75	69	67	62	61
5	22109 Fiscal	244		229	241	254	236	226	251	282	272	300	296	301	330	317	318	346	374	369	361	338	323	327	330	331	136		124	134	142	128	126	143	160	155	170	167	168	181	179	177	188	208	201	192	179	171	182
3	22110 Fonz	1169		1123	1123	1113	1113	1093	1079	1064	1082	1040	1034	1031	1034	1035	1021	982	987	960	944	918	902	870	859	851	604		572	572	571	564	546	538	534	543	527	526	522	528	526	519	509	511	488	483	458	446	432
5	22111 Foradada del Toscar	260		252	244	242	235	228	220	213	220	212	231	238	226	215	211	208	197	192	187	183	178	173	172	162	126		120	117	117	114	112	108	106	112	110	119	126	119	114	113	111	107	103	101	96	94	92
7	22112 Fraga	11783		11804	11928	12000	12158	12565	12868	13035	13284	13191	13592	14034	14302	14539	14426	14655	14834	14926	14921	14925	15024	14979	15033	15353	5890		5900	5959	5999	6144	6435	6667	6743	6916	6749	7006	7288	7424	7509	7423	7516	7584	7625	7614	7604	7643	7594
4	22113 Fueva, La	622		626	626	615	618	613	611	599	614	621	625	633	626	619	634	641	618	622	622	611	608	597	587	600	330		331	331	326	323	319	316	305	315	317	323	329	323	324	332	334	321	326	324	321	324	314
5	22114 Gistaín	187		181	173	175	175	170	165	161	160	158	155	157	154	145	150	147	144	143	138	137	142	149	142	147	109		106	101	102	98	96	92	89	88	87	85	85	82	80	81	80	79	80	76	77	79	81
2	22115 Grado, El	586		571	568	566	559	535	514	511	517	497	509	509	506	493	484	471	448	435	433	423	422	426	400	395	308		296	297	300	293	280	264	271	276	262	273	269	267	257	256	249	237	231	227	225	223	228
3	22116 Grañén	2062		2006	2006	1966	1968	2039	2009	1999	1990	2009	1992	2041	2038	1930	1988	1990	1961	1902	1859	1804	1748	1753	1762	1738	1047		1018	1018	1010	1014	1039	1032	1031	1026	1044	1027	1044	1046	995	1008	1027	1022	997	973	942	906	907
7	22117 Graus	3300		3232	3255	3199	3194	3185	3266	3356	3424	3472	3472	3605	3665	3700	3697	3595	3513	3429	3371	3329	3334	3305	3395	3365	1672		1633	1644	1612	1611	1602	1646	1712	1757	1784	1787	1869	1892	1910	1907	1847	1805	1739	1687	1666	1650	1617
3	22119 Gurrea de Gállego	1895		1871	1839	1834	1815	1793	1740	1744	1761	1745	1721	1710	1706	1664	1651	1644	1627	1575	1545	1513	1483	1476	1467	1476	961		956	939	938	929	923	902	904	915	905	887	892	891	862	858	862	845	813	798	783	765	755
5	22122 Hoz de Jaca	80		76	77	77	75	75	72	74	74	77	78	72	70	71	70	72	74	73	68	72	76	76	70	73	33		32	34	34	35	35	32	34	36	39	38	36	35	34	35	37	39	38	35	37	37	37
5	22124 Huerto	268		275	265	263	253	251	246	253	249	258	257	274	278	272	267	266	255	242	238	230	218	218	206	213	146		153	149	144	137	138	131	134	134	142	142	150	142	140	142	144	139	133	132	126	115	118
7	22125 Huesca	45607		45485	45627	45653	45874	46462	47609	47923	48530	49312	49819	51117	52059	52347	52443	52296	52418	52555	52239	52282	52223	52463	53132	53956	21940		21904	21970	22002	22141	22411	22974	23162	23485	23939	24208	24899	25373	25444	25379	25200	25230	25263	24983	24984	24957	25023
5	22126 Ibieca	110		105	101	101	111	122	114	117	114	110	116	114	110	108	109	113	121	119	110	100	100	97	96	100	60		53	50	50	56	61	61	60	60	59	64	64	61	61	61	63	67	66	60	54	55	55
5	22127 Igriés	193		185	193	225	243	288	324	362	415	456	514	530	598	627	666	658	675	700	692	711	686	705	723	695	105		94	96	114	118	140	164	185	215	233	268	274	309	325	344	341	348	366	365	374	356	366
5	22128 Ilche	294		284	277	279	282	279	264	261	263	275	273	271	259	246	237	226	211	214	208	211	213	212	211	197	151		150	145	146	150	152	141	140	141	148	144	144	137	130	122	115	107	110	107	108	112	110
5	22129 Isábena	268		257	255	253	254	274	282	278	281	302	293	320	327	313	305	307	297	288	276	266	261	238	235	231	140		132	130	130	131	142	146	149	145	163	157	170	179	168	166	167	155	152	148	144	139	126
7	22130 Jaca	11310		11197	11374	11414	11591	11932	12063	12322	12553	12736	12759	13193	13396	13374	13299	13248	13221	13121	13088	12929	12889	12813	12988	13129	5615		5537	5630	5656	5736	5891	5971	6113	6257	6389	6400	6595	6718	6651	6635	6575	6554	6515	6504	6391	6373	6302
5	22131 Jasa	137		124	127	127	123	117	115	128	124	124	121	122	125	116	113	112	102	111	104	98	94	92	92	96	74		67	71	73	71	68	67	76	73	73	66	68	73	70	68	68	61	63	59	57	54	53
5	22133 Labuerda	180		165	168	172	167	168	167	166	171	169	177	180	172	167	169	156	156	155	167	158	157	162	162	155	96		87	88	90	88	90	92	94	95	91	95	95	88	88	89	80	80	81	89	85	86	91
5	22135 Laluenga	271		265	270	266	268	262	250	248	247	244	234	233	233	220	216	221	225	216	213	211	210	194	197	191	142		138	138	137	135	136	132	133	135	133	130	131	128	121	119	121	122	116	116	111	110	103
3	22136 Lalueza	1292		1267	1262	1207	1178	1163	1152	1140	1142	1136	1136	1137	1132	1101	1089	1066	1021	1024	997	974	943	913	892	892	702		678	676	639	616	611	603	594	592	590	591	598	595	575	563	557	538	536	520	507	492	475
3	22137 Lanaja	1651		1605	1574	1569	1552	1545	1496	1481	1478	1457	1461	1478	1460	1417	1381	1358	1340	1324	1268	1231	1179	1202	1174	1163	868		839	819	812	802	801	775	774	772	763	760	765	755	743	725	721	711	708	678	657	628	637
5	22139 Laperdiguera	103		102	102	99	105	103	102	103	105	101	102	98	102	102	102	101	95	94	96	92	91	91	91	92	53		51	49	49	51	50	49	52	55	53	55	53	56	53	53	52	49	51	51	49	47	48
5	22141 Lascellas-Ponzano	169		164	162	164	167	166	158	157	166	162	166	154	151	154	148	143	148	146	138	133	128	126	129	130	88		84	83	85	86	86	80	82	87	89	94	87	83	84	83	80	85	84	83	83	81	80
5	22142 Lascuarre	173		170	176	164	165	157	149	146	147	147	157	159	158	157	155	152	143	136	137	136	133	136	132	139	93		91	94	90	94	85	79	74	74	77	82	86	86	85	84	77	74	70	69	69	68	70
5	22143 Laspaúles	284		284	289	290	283	288	284	277	282	281	287	309	309	297	302	322	316	304	281	266	244	230	230	205	159		156	157	159	158	159	158	156	160	160	162	181	184	170	171	184	186	178	163	154	142	134
5	22144 Laspuña	278		268	272	274	278	275	272	271	276	298	312	302	294	289	301	296	293	298	290	274	281	291	298	297	154		144	146	149	146	142	142	140	143	160	169	166	166	157	162	159	158	161	155	151	152	160
5	22149 Loarre	412		396	400	407	394	376	374	397	393	392	379	369	376	371	369	361	361	338	335	337	332	331	338	323	216		211	212	215	207	199	193	207	210	211	208	203	205	206	203	200	200	190	190	190	185	184
4	22150 Loporzano	537		524	507	519	513	515	511	520	528	520	527	541	542	540	563	549	547	535	532	536	522	522	530	514	272		271	263	271	268	271	273	285	292	288	289	295	299	301	314	308	308	301	298	302	294	296
5	22151 Loscorrales	127		129	125	120	117	116	112	113	114	114	111	108	114	108	108	107	106	107	106	102	100	106	99	93	69		68	67	67	67	66	64	65	63	63	63	58	58	53	52	52	53	52	51	51	51	52
5	22155 Monesma y Cajigar	105		106	104	102	104	100	101	104	109	111	108	111	111	106	100	95	93	88	87	84	77	73	76	72	54		56	53	51	54	52	53	53	58	59	57	58	59	56	55	52	49	47	46	43	40	39
5	22156 Monflorite-Lascasas	193		192	193	201	200	213	207	217	229	240	267	281	296	312	315	301	304	295	313	360	379	403	404	405	105		105	106	110	111	119	120	123	130	135	152	157	164	167	168	167	165	161	165	192	204	220
5	22157 Montanuy	322		306	308	307	305	300	292	308	308	311	308	307	296	285	284	265	253	237	221	223	220	215	212	210	182		170	174	174	172	170	165	179	179	177	174	177	172	167	167	158	148	136	124	128	123	121
7	22158 Monzón	14576		14539	14577	14665	14844	14993	15395	15457	15806	16200	16217	16749	17042	17115	17215	17263	17290	17176	17260	17237	17166	17061	17236	17469	7340		7307	7323	7359	7467	7607	7835	7852	8060	8305	8293	8596	8772	8835	8838	8817	8816	8746	8779	8719	8661	8614
5	22160 Naval	301		302	300	295	289	308	295	296	302	296	288	270	266	265	258	250	250	256	259	264	270	269	275	265	151		151	152	151	145	156	143	144	148	147	142	131	132	133	132	127	128	132	135	137	143	141
5	22162 Novales	197		189	189	184	186	184	182	191	191	179	181	174	180	181	175	177	183	176	183	177	155	155	156	152	97		95	95	93	94	93	96	100	99	96	93	88	87	89	84	85	89	90	93	90	74	75
5	22163 Nueno	217		215	215	240	290	348	394	423	433	492	521	524	555	557	559	567	558	558	552	553	537	532	537	546	123		118	121	136	164	196	219	239	244	273	291	298	315	312	314	319	311	314	303	302	295	292
5	22164 Olvena	53		55	58	56	55	48	68	79	67	65	77	70	61	58	55	53	62	57	45	45	48	50	55	56	22		24	26	25	24	20	30	38	32	31	34	30	28	27	25	23	27	26	23	22	24	24
4	22165 Ontiñena	682		656	651	652	646	649	637	623	621	608	610	617	602	586	597	584	585	570	569	560	537	533	518	508	350		332	331	326	327	329	319	313	315	309	307	314	308	297	305	296	294	287	284	282	270	269
2	22167 Osso de Cinca	738		750	746	730	763	784	766	746	758	749	735	774	782	735	768	806	805	771	746	729	691	687	681	678	394		405	411	400	436	452	437	419	428	420	405	397	387	378	398	406	414	404	391	391	375	377
5	22168 Palo	33		26	26	27	36	43	47	35	37	38	38	32	28	24	29	30	23	22	24	24	26	27	27	26	16		14	14	15	19	25	29	24	24	26	26	22	18	14	16	15	11	10	12	12	13	14
4	22170 Panticosa	613		647	668	709	728	726	731	718	731	740	776	837	832	819	820	790	765	757	762	774	795	786	784	800	313		324	338	356	369	374	370	362	370	376	392	425	422	412	422	407	395	389	390	396	401	404
4	22172 Peñalba	817		812	812	795	789	787	764	742	727	756	753	749	741	761	765	759	720	691	695	688	662	622	611	644	408		406	409	395	394	395	383	374	370	389	394	385	379	393	400	396	377	351	348	341	331	315
5	22173 Peñas de Riglos, Las	298		276	281	279	270	253	272	282	297	295	297	279	272	268	269	268	268	267	264	258	255	251	248	247	165		156	157	157	154	144	159	167	173	173	173	166	162	162	165	161	165	166	164	163	161	158
4	22174 Peralta de Alcofea	762		727	726	725	697	700	675	670	667	654	633	647	639	618	619	596	553	582	602	587	576	562	556	563	377		361	361	358	337	348	331	330	333	330	316	327	325	314	318	310	287	303	318	310	303	295
5	22175 Peralta de Calasanz	306		292	282	271	270	276	277	274	265	261	252	248	232	235	243	242	240	240	233	228	221	219	210	210	165		153	149	148	152	156	156	155	151	151	145	145	129	132	136	134	136	137	132	130	124	125
5	22176 Peraltilla	180		171	175	169	169	176	180	181	177	181	184	200	198	200	212	202	201	206	201	197	200	199	196	209	95		92	95	91	90	95	97	99	97	98	99	104	103	105	110	105	102	110	104	103	104	99
5	22177 Perarrúa	147		135	128	127	124	122	124	123	117	110	105	99	98	112	112	109	107	113	111	113	112	109	111	106	72		65	63	62	61	61	60	59	58	52	49	48	49	56	60	61	59	60	58	60	61	58
5	22178 Pertusa	147		149	154	153	153	146	145	135	131	124	123	122	110	113	117	121	124	121	124	115	114	110	113	120	75		77	80	81	78	76	75	74	72	67	69	70	64	66	70	69	71	69	74	69	68	63
5	22181 Piracés	100		101	100	100	111	108	103	103	106	110	101	97	96	104	103	100	102	106	107	103	104	98	102	100	64		64	64	64	69	66	61	62	66	69	63	62	59	61	59	57	58	58	59	57	59	54
5	22182 Plan	312		306	323	322	315	316	319	314	319	319	323	329	332	336	327	314	312	314	303	299	287	287	283	273	173		167	176	173	169	167	166	163	163	163	167	173	175	175	171	162	163	161	156	157	149	145
5	22184 Poleñino	253		252	269	260	255	251	267	256	246	247	237	227	222	226	224	217	215	216	217	209	205	200	200	210	127		126	136	132	125	125	134	130	126	127	124	122	122	123	119	116	113	115	116	111	110	108
5	22186 Pozán de Vero	257		254	265	259	254	249	248	244	257	256	251	252	250	244	241	243	230	225	221	204	214	218	228	214	126		122	127	123	120	116	118	119	126	123	119	118	120	121	118	120	116	110	108	98	103	104
5	22187 Puebla de Castro, La	306		306	320	335	331	328	351	372	373	382	403	410	428	433	416	430	415	401	383	379	361	372	383	377	158		160	168	172	171	172	186	195	194	201	210	211	216	219	211	218	213	206	195	193	181	185
5	22188 Puente de Montañana	142		129	130	127	123	116	107	102	99	88	152	151	155	148	143	133	129	119	107	103	96	93	89	93	71		60	63	61	58	57	52	50	49	43	74	71	73	65	64	56	55	52	46	48	44	40
5	22189 Puértolas	219		213	213	209	212	220	223	224	230	222	227	252	239	241	233	225	214	217	207	213	210	215	212	213	128		120	120	115	119	123	124	126	129	126	129	137	132	133	127	125	122	125	120	123	121	121
5	22190 Pueyo de Araguás, El	184		163	161	160	154	150	143	151	160	164	159	155	153	150	151	154	153	145	149	156	152	154	161	161	113		100	97	100	92	89	85	90	96	96	95	92	88	89	90	92	90	85	88	90	88	89
5	22193 Pueyo de Santa Cruz	371		359	347	340	350	349	335	330	334	347	377	366	370	369	371	362	358	338	328	317	328	314	318	331	192		185	173	171	176	174	166	167	170	176	191	183	187	188	192	185	183	172	169	163	165	158
5	22195 Quicena	146		135	147	149	148	146	146	207	228	274	304	306	305	302	290	291	298	300	286	286	283	283	280	282	72		71	78	79	77	75	74	105	117	138	158	158	156	156	151	150	153	154	145	144	138	138
4	22197 Robres	709		690	682	670	662	661	657	661	659	643	649	643	632	630	606	605	582	575	586	569	561	541	527	514	366		357	354	347	345	347	347	345	344	331	337	333	329	327	314	313	291	288	294	288	286	274
7	22199 Sabiñánigo	8759		8637	8545	8483	8295	8586	8797	8855	9023	9264	9673	10112	10378	10383	10345	10241	10129	9883	9598	9349	9254	9245	9238	9185	4439		4376	4313	4287	4186	4308	4423	4443	4551	4689	4896	5153	5299	5304	5258	5204	5138	4985	4814	4668	4621	4621
5	22200 Sahún	323		311	301	289	278	263	248	241	233	331	364	372	368	360	342	340	326	304	308	303	305	294	312	303	174		168	162	159	150	142	133	130	124	177	187	194	200	193	183	181	175	163	163	160	157	153
5	22201 Salas Altas	403		389	383	380	381	367	376	366	349	330	326	320	305	311	310	311	302	319	313	310	303	308	316	306	212		197	195	196	196	189	196	192	185	174	170	166	160	164	158	159	156	161	159	153	155	159
5	22202 Salas Bajas	180		173	171	142	151	146	149	156	151	144	144	138	136	149	140	138	136	161	168	169	171	167	175	185	80		77	76	70	76	70	73	73	69	67	65	63	64	66	61	59	63	76	80	82	83	81
5	22203 Salillas	130		128	125	117	115	112	118	115	120	119	119	119	115	110	106	106	102	107	101	98	101	96	94	91	67		67	66	62	62	60	58	56	63	64	64	64	60	60	58	57	53	58	53	53	57	54
3	22204 Sallent de Gállego	983		1016	1027	1053	1081	1148	1172	1227	1316	1384	1400	1376	1480	1542	1536	1512	1490	1484	1441	1461	1444	1463	1478	1477	514		537	539	550	557	586	585	609	668	695	695	687	748	786	779	762	750	748	720	733	730	728
4	22205 San Esteban de Litera	658		634	607	604	602	585	572	562	541	512	497	550	527	526	509	502	501	495	498	498	485	506	535	547	331		317	302	302	302	293	288	284	273	256	250	286	275	272	267	270	263	258	258	252	246	257
5	22206 Sangarrén	285		283	278	279	274	289	271	274	263	263	262	272	257	242	231	227	214	212	235	222	220	219	223	221	143		140	138	136	134	141	130	134	129	128	128	136	133	124	116	114	109	110	121	116	119	118
5	22207 San Juan de Plan	166		162	156	152	151	145	147	147	149	150	150	153	153	153	157	162	158	147	148	144	142	152	153	150	90		90	86	81	81	81	81	82	80	82	84	84	84	84	87	87	84	82	83	81	80	86
5	22208 Santa Cilia	205		204	204	170	177	200	200	199	189	191	193	201	207	209	208	201	206	225	207	219	229	231	240	243	110		109	109	97	100	108	109	108	105	110	110	114	115	114	113	107	111	114	108	117	124	124
5	22209 Santa Cruz de la Serós	162		155	152	139	145	149	164	161	151	148	145	143	140	136	189	194	191	192	186	186	177	180	183	188	93		89	87	80	86	87	95	93	90	89	87	87	85	84	108	109	110	110	106	107	104	109
5	22212 Santaliestra y San Quílez	101		97	96	95	95	104	107	102	114	108	100	101	108	106	97	94	91	99	104	95	87	81	82	80	58		56	55	54	54	54	57	55	59	56	51	52	56	56	50	47	45	49	53	48	46	43
7	22213 Sariñena	4058		4026	4026	4021	3984	3996	3987	4026	4021	4152	4206	4308	4455	4428	4402	4402	4323	4293	4223	4188	4155	4168	4160	4184	2022		2001	2001	2019	2001	2023	2029	2062	2065	2142	2162	2233	2327	2305	2281	2289	2240	2209	2179	2158	2142	2167
5	22214 Secastilla	168		163	161	162	161	157	159	147	142	131	133	135	141	150	155	153	158	146	144	146	150	146	140	140	78		71	71	71	71	68	74	65	64	57	60	62	61	65	69	67	71	65	65	68	71	67
5	22215 Seira	202		210	214	209	211	209	195	179	173	170	179	174	165	156	151	149	142	147	147	145	143	150	148	145	101		107	108	105	105	103	100	91	87	86	94	89	86	83	82	82	78	84	81	81	81	83
4	22217 Sena	615		596	591	562	567	567	587	556	552	556	547	559	548	548	549	542	530	516	515	507	481	489	495	501	323		313	310	295	309	314	334	313	311	303	301	309	299	299	298	291	290	284	281	276	259	261
5	22218 Senés de Alcubierre	60		60	59	61	62	58	52	50	50	51	58	61	60	68	64	53	51	52	49	45	42	41	41	40	31		31	31	31	32	31	28	25	27	29	31	33	32	34	31	23	23	25	23	20	20	20
5	22220 Sesa	281		268	262	260	256	246	243	241	241	244	250	241	233	225	209	208	208	202	190	180	175	167	161	154	144		136	132	133	130	125	125	127	128	132	139	133	125	122	113	113	116	113	106	102	98	94
5	22221 Sesué	117		123	130	119	128	138	131	130	124	125	116	119	121	127	131	127	121	116	119	103	126	127	122	122	63		64	68	60	67	73	72	75	72	72	67	71	70	73	76	72	67	63	64	54	68	68
5	22222 Siétamo	361		373	375	366	389	445	460	491	551	576	588	625	635	665	658	650	663	675	672	680	681	664	679	689	204		207	211	205	218	246	254	272	304	312	316	335	341	359	357	353	365	370	368	374	376	366
5	22223 Sopeira	113		105	104	113	109	107	103	100	98	102	106	108	111	120	118	114	110	107	99	95	96	94	91	91	59		53	50	57	55	53	50	49	50	52	55	56	58	67	67	63	58	59	54	52	51	50
7	22225 Tamarite de Litera	3867		3838	3777	3751	3742	3697	3699	3673	3655	3678	3703	3715	3743	3730	3711	3656	3626	3604	3538	3507	3507	3528	3476	3487	1918		1913	1893	1876	1881	1866	1861	1837	1841	1852	1875	1899	1896	1893	1891	1864	1849	1831	1809	1796	1804	1819
3	22226 Tardienta	1087		1063	1062	1070	1074	1094	1083	1072	1069	1035	1022	1043	1035	1007	998	985	994	1005	985	965	973	952	961	948	560		550	547	547	550	566	571	564	562	541	520	536	532	509	508	499	502	509	501	490	489	474
5	22227 Tella-Sin	293		267	271	275	271	271	264	267	272	268	290	307	291	266	272	263	254	260	249	243	231	226	232	225	154		137	140	144	141	140	137	137	138	139	153	169	160	149	153	149	144	148	141	133	127	126
5	22228 Tierz	183		180	186	180	181	179	174	243	403	550	585	629	646	691	715	714	726	734	742	743	754	758	771	781	92		91	92	89	90	86	84	116	196	274	295	319	330	356	367	366	367	362	362	367	377	378
5	22229 Tolva	220		209	203	197	194	196	182	180	183	176	193	191	175	171	160	152	147	148	137	134	127	123	121	122	119		110	108	105	104	102	95	94	96	94	102	106	98	96	96	88	86	86	82	75	71	67
5	22230 Torla-Ordesa	344		330	324	317	328	318	316	315	318	329	319	323	324	328	327	320	292	293	306	305	299	298	304	298	183		174	170	168	175	170	168	168	170	173	169	167	171	173	172	165	151	154	158	159	155	155
5	22232 Torralba de Aragón	136		133	129	126	122	120	118	115	122	117	118	116	113	111	107	110	107	113	114	107	114	103	101	113	63		62	61	60	59	60	59	62	65	63	62	61	61	58	55	57	55	58	59	55	60	57
5	22233 Torre la Ribera	120		120	116	116	115	115	119	117	119	118	119	121	118	117	119	117	113	106	104	103	103	102	101	96	68		65	63	65	65	64	64	65	67	64	65	69	63	62	61	58	55	53	55	56	55	54
3	22234 Torrente de Cinca	1142		1121	1093	1081	1058	1039	1001	1002	1047	1084	1021	1017	1370	1276	1337	1321	1241	1205	1187	1157	1132	1148	1154	1327	565		555	545	538	531	522	502	505	547	576	528	512	741	662	712	688	637	600	598	585	565	577
5	22235 Torres de Alcanadre	139		139	139	137	134	132	128	125	124	122	116	112	113	106	109	105	106	103	107	98	93	92	86	82	82		80	81	80	77	76	75	70	66	65	63	60	61	58	60	57	60	59	62	57	57	56
5	22236 Torres de Barbués	370		365	371	363	358	355	336	335	321	324	324	320	318	303	301	297	303	293	283	281	272	266	252	251	185		185	184	182	179	176	163	162	158	159	159	159	158	150	148	150	154	145	139	136	138	134
5	22239 Tramaced	104		105	106	106	103	97	99	108	107	105	110	106	100	100	98	94	95	97	110	113	107	99	104	98	61		63	64	64	61	56	57	62	62	61	62	62	61	60	60	58	56	57	66	69	67	62
5	22242 Valfarta	109		101	97	96	101	101	98	91	100	101	99	92	90	87	90	74	78	73	72	70	66	69	67	63	58		56	55	55	58	57	56	52	56	55	54	51	49	48	51	45	46	42	42	41	41	43
5	22243 Valle de Bardají	57		56	56	56	55	55	54	54	54	53	53	53	52	50	50	49	39	37	37	34	35	34	30	40	29		29	29	29	29	29	29	29	29	29	29	29	29	27	27	26	23	21	22	20	19	20
5	22244 Valle de Lierp	63		60	59	59	55	54	51	49	49	47	47	44	42	65	66	64	59	58	54	52	48	46	39	51	34		31	31	31	29	29	27	26	26	25	25	23	22	36	37	36	33	32	29	27	23	23
5	22245 Velilla de Cinca	499		489	478	479	476	453	446	441	456	469	482	475	465	450	449	452	447	461	442	442	448	463	461	460	243		244	237	238	235	222	223	222	234	244	251	249	244	234	233	233	228	237	226	230	232	244
5	22246 Beranuy	116		116	111	111	112	108	109	105	112	111	106	109	99	104	104	97	99	97	92	88	77	78	82	75	64		62	58	59	60	58	58	57	61	61	59	60	58	61	61	57	59	57	53	50	46	46
5	22247 Viacamp y Litera	32		33	29	30	30	28	28	26	26	25	25	27	50	48	48	51	43	43	42	44	35	36	36	37	21		22	20	20	20	18	18	17	17	16	16	17	33	32	31	33	25	25	24	25	23	24
5	22248 Vicién	126		116	120	125	122	123	120	115	113	118	116	124	131	122	119	115	124	122	126	121	121	116	113	110	70		64	64	65	65	65	65	61	62	63	63	67	77	68	67	66	71	69	73	71	70	68
5	22249 Villanova	113		104	132	140	137	131	134	133	122	154	156	157	150	154	157	148	150	159	157	162	164	159	168	174	62		56	68	70	71	66	66	63	58	75	77	77	72	72	75	73	78	82	80	83	82	79
5	22250 Villanúa	317		332	339	345	349	354	345	381	435	466	478	479	477	492	512	499	487	475	435	441	450	447	432	451	160		167	170	174	177	187	186	214	248	267	274	279	262	267	274	272	268	260	238	238	239	237
4	22251 Villanueva de Sigena	492		495	512	508	514	523	530	532	526	520	520	525	512	512	478	464	443	434	442	422	405	394	390	384	256		249	254	251	255	253	261	261	264	262	257	258	257	253	240	232	221	215	218	212	207	199
5	22252 Yebra de Basa	172		162	168	166	162	157	168	166	160	155	152	154	158	155	152	147	146	142	142	140	147	147	143	142	105		97	97	96	94	95	98	97	94	93	89	90	91	88	86	83	81	81	83	82	86	85
5	22253 Yésero	70		61	77	76	83	79	78	77	80	80	77	77	77	71	69	67	63	57	58	57	56	60	57	57	37		33	41	40	45	46	49	48	49	49	47	47	46	43	43	42	39	35	35	34	33	36
3	22254 Zaidín	1698		1688	1682	1669	1691	1722	1726	1721	1795	1822	1827	1762	1729	1709	1689	1750	1797	1837	1852	1783	1772	1774	1763	1798	851		842	843	833	851	879	883	885	938	946	947	911	889	878	854	888	918	949	951	921	929	939
4	22901 Valle de Hecho	1005		980	959	992	994	993	994	984	973	973	957	949	954	960	947	937	924	903	880	879	852	839	822	817	536		514	497	512	511	509	513	508	506	504	502	498	493	492	488	488	489	467	458	459	445	442
5	22902 Puente la Reina de Jaca	269		241	239	232	258	256	252	246	239	232	226	222	218	215	290	286	284	276	261	272	263	260	255	245	136		125	124	121	128	130	130	129	126	123	119	121	120	118	159	153	149	144	134	136	134	130
4	22903 San Miguel del Cinca	918		903	910	915	919	905	876	873	878	854	849	865	853	848	849	849	854	852	857	826	816	813	795	780	477		473	471	473	478	475	466	459	455	442	437	441	438	433	431	433	431	414	424	421	417	419
3	22904 Sotonera, La	1127		1108	1108	1108	1114	1100	1074	1073	1085	1083	1053	1058	1075	1061	1040	1042	1018	1013	990	955	932	894	872	859	599		589	589	590	591	579	564	558	575	569	560	567	570	562	551	551	528	519	514	494	486	472
5	22905 Lupiñén-Ortilla	366		360	363	359	355	345	348	346	343	350	358	368	387	397	389	378	374	373	364	340	335	341	342	335	197		195	194	191	188	182	188	188	189	190	188	193	202	205	200	190	189	185	181	169	167	171
5	22906 Santa María de Dulcis	214		210	210	216	219	222	219	213	214	211	218	225	211	221	219	226	219	226	221	226	213	208	209	205	109		107	107	112	109	111	109	109	109	108	114	117	111	121	120	121	115	119	117	120	116	112
2	22907 Aínsa-Sobrarbe	1512		1557	1579	1595	1624	1667	1730	1766	1826	1897	1951	2095	2179	2180	2232	2242	2250	2213	2220	2173	2128	2151	2201	2242	787		804	813	829	845	866	912	932	958	984	1007	1091	1122	1126	1150	1147	1174	1141	1141	1113	1088	1084
5	22908 Hoz y Costean	275		268	267	224	229	220	229	230	233	223	236	222	211	205	208	204	190	237	230	217	221	226	223	221	147		143	142	127	131	124	125	128	129	123	130	121	118	113	117	115	110	133	131	121	122	131
5	22909 Vencillón	481		480	475	465	468	464	466	446	435	471	458	465	479	469	467	455	442	425	411	414	392	399	389	390	247		245	242	238	243	240	247	237	232	242	237	242	247	247	247	241	233	221	213	217	205	210
5	44001 Ababuj	85		86	86	85	84	88	85	89	84	84	82	83	80	77	78	73	65	65	73	76	73	76	73	77	50		48	49	48	48	51	49	53	49	51	51	52	52	49	48	43	41	41	45	47	45	48
5	44002 Abejuela	70		61	63	58	51	47	59	68	65	61	68	61	57	56	66	55	39	41	54	56	50	49	48	50	39		37	40	40	33	30	32	38	37	39	44	41	38	34	39	35	28	27	34	34	31	31
5	44003 Aguatón	26		26	26	24	25	26	26	24	23	24	21	21	21	21	20	20	19	18	19	19	19	18	18	19	11		10	10	10	11	11	11	10	9	10	9	9	10	10	9	8	8	7	7	7	7	6
1	44004 Aguaviva	641		622	611	592	651	689	675	670	701	691	703	718	713	693	693	660	654	605	586	550	531	522	514	516	321		309	300	290	317	340	338	336	356	346	354	367	371	356	349	335	333	301	289	267	262	258
5	44005 Aguilar del Alfambra	88		84	86	83	92	82	82	79	79	75	72	71	66	67	70	73	75	77	66	64	65	63	63	69	42		42	40	40	46	42	43	43	45	41	38	39	37	39	42	44	45	46	41	43	38	36
5	44006 Alacón	481		470	475	457	444	445	422	428	422	406	405	410	384	361	349	331	306	314	293	279	274	264	252	238	250		244	245	234	231	226	212	213	210	204	212	219	200	190	180	161	149	158	151	142	139	134
5	44007 Alba	294		286	275	271	273	271	250	250	247	251	250	244	250	248	230	231	215	212	210	196	185	178	170	165	150		145	144	142	144	141	127	126	124	124	126	122	126	124	114	118	113	113	114	107	103	98
7	44008 Albalate del Arzobispo	2434		2379	2335	2283	2252	2221	2201	2180	2179	2200	2238	2233	2195	2155	2115	2087	2049	2025	2001	2003	1978	2004	1980	1972	1197		1170	1148	1115	1109	1104	1107	1102	1104	1121	1149	1150	1125	1099	1083	1070	1048	1031	1017	1013	1008	1023
3	44009 Albarracín	1061		1041	1049	1055	1037	1028	1045	1025	1054	1076	1075	1110	1097	1096	1096	1102	1093	1059	1049	1054	1044	1016	1025	1006	534		535	544	552	534	530	533	527	540	546	546	567	562	552	558	564	565	545	545	542	541	517
5	44010 Albentosa	268		272	266	257	256	281	311	295	299	317	334	310	317	310	301	290	296	279	270	267	255	257	276	289	134		135	132	131	131	148	167	158	166	173	184	168	169	164	156	148	151	144	138	136	134	137
5	44011 Alcaine	61		56	54	74	71	72	69	65	80	84	74	65	67	69	67	69	69	72	74	70	62	63	59	53	33		31	30	43	41	44	41	39	50	56	45	37	38	39	38	40	40	44	46	44	38	38
5	44012 Alcalá de la Selva	442		453	465	478	494	539	527	523	499	512	510	506	513	513	516	496	457	424	399	398	369	347	343	331	228		235	245	259	260	281	281	287	274	286	291	291	276	273	274	261	241	229	220	218	202	193
7	44013 Alcañiz	12679		12823	12961	13127	13386	13708	14383	14704	15130	15447	15587	16233	16392	16291	16420	16424	16384	16333	16230	16043	15937	15939	15947	16006	6238		6330	6404	6484	6633	6823	7212	7402	7618	7770	7820	8200	8294	8198	8258	8245	8200	8153	8105	7972	7910	7919
7	44014 Alcorisa	3316		3296	3185	3245	3267	3318	3416	3495	3582	3633	3650	3692	3698	3642	3622	3556	3501	3433	3374	3326	3313	3276	3266	3298	1681		1650	1600	1629	1645	1673	1725	1785	1842	1881	1883	1895	1898	1872	1865	1827	1789	1752	1714	1688	1681	1656
4	44016 Alfambra	705		682	662	645	630	642	629	640	682	740	756	740	723	676	677	622	584	587	571	568	554	531	508	482	345		348	339	330	318	319	324	327	348	390	399	397	398	362	368	329	303	306	295	300	289	281
5	44017 Aliaga	440		422	421	393	374	403	389	389	399	409	422	415	384	381	382	366	361	358	365	348	348	358	341	326	233		224	224	208	198	218	215	218	220	227	234	232	210	209	214	207	201	201	202	191	191	200
5	44018 Almohaja	35		31	30	29	29	29	31	28	30	30	28	28	23	29	29	28	21	21	20	19	18	16	16	14	21		20	19	18	18	18	18	17	20	21	20	20	15	21	23	22	16	16	15	14	13	11
5	44019 Alobras	94		94	96	92	93	88	84	85	82	79	71	73	70	70	75	79	79	75	70	63	65	62	64	64	52		53	52	51	52	49	46	51	47	44	41	44	43	41	42	44	44	44	41	37	38	37
5	44020 Alpeñés	32		31	29	28	28	28	28	27	27	26	26	25	25	27	26	25	19	19	21	23	23	22	22	21	19		18	18	18	18	18	18	18	18	18	18	17	17	18	17	16	11	11	12	14	14	13
5	44021 Allepuz	146		144	147	143	142	139	137	145	137	141	135	140	134	133	129	121	119	117	118	128	129	126	125	124	75		73	76	75	75	70	67	71	68	67	66	69	66	66	62	60	57	57	56	63	65	63
4	44022 Alloza	831		817	796	772	743	715	703	691	692	695	698	709	711	711	701	673	667	638	604	602	594	582	558	572	405		394	386	367	356	349	349	340	340	344	345	364	365	368	359	349	340	322	305	300	305	295
5	44023 Allueva	19		14	13	16	16	15	14	13	11	12	13	15	15	15	23	21	15	15	27	29	31	29	26	24	8		9	8	11	11	10	10	11	10	10	11	10	10	10	14	12	10	10	14	15	17	16
5	44024 Anadón	23		19	17	17	19	19	19	19	16	20	21	20	20	21	24	27	23	24	25	27	27	27	28	32	12		10	9	9	11	11	12	12	10	13	14	14	12	11	15	17	13	14	15	17	17	17
7	44025 Andorra	8282		8174	8072	8000	7887	7868	7869	7883	7993	8034	8156	8290	8403	8367	8324	8266	8278	8148	8065	7875	7799	7633	7472	7345	4259		4228	4171	4122	4078	4078	4088	4083	4140	4164	4229	4308	4366	4326	4285	4257	4250	4161	4101	3987	3935	3847
2	44026 Arcos de las Salinas	178		163	154	144	142	131	137	131	127	128	123	115	122	111	100	105	96	100	105	106	106	105	119	118	89		82	75	68	67	62	66	64	64	63	61	58	62	57	52	55	53	57	56	58	59	61
5	44027 Arens de Lledó	243		240	247	241	239	233	228	226	225	227	228	217	214	213	196	205	215	208	206	212	199	206	211	205	115		113	116	115	114	110	106	104	104	103	104	99	97	98	88	94	100	98	100	101	96	103
2	44028 Argente	276		269	266	262	258	252	263	258	244	243	252	240	241	232	223	224	225	217	214	207	207	198	195	193	137		141	138	136	134	132	136	132	120	114	120	117	113	109	105	105	108	103	101	101	99	96
2	44029 Ariño	930		916	901	866	817	872	897	898	856	826	867	954	950	925	914	893	769	775	763	738	733	708	724	714	461		453	444	423	399	444	465	466	442	431	457	500	499	478	472	460	386	390	386	371	367	355
5	44031 Azaila	192		184	180	174	175	172	167	169	162	151	163	155	154	139	148	133	124	119	116	106	97	94	90	93	105		99	99	97	98	97	98	97	94	87	94	88	89	78	82	70	63	60	58	52	47	46
5	44032 Bádenas	25		25	24	24	21	20	17	19	21	30	30	27	25	22	21	21	20	19	19	19	18	20	19	19	12		12	12	12	11	11	11	12	13	17	17	16	15	13	12	12	11	11	11	11	10	12
4	44033 Báguena	558		524	524	500	485	459	441	416	422	409	407	442	410	398	386	370	353	337	327	316	318	311	287	285	286		266	265	251	247	239	226	215	228	218	221	242	223	218	210	205	192	186	179	173	175	172
5	44034 Bañón	188		180	183	182	177	171	167	174	174	173	166	163	171	167	165	162	163	154	150	158	149	153	144	146	99		96	99	99	95	93	92	98	99	99	94	90	95	91	90	91	90	85	83	86	81	86
5	44035 Barrachina	176		170	161	163	162	164	156	164	157	156	150	159	157	167	145	143	148	137	133	129	121	118	112	109	88		87	84	83	85	84	83	85	87	86	79	86	82	90	78	77	78	74	73	69	65	64
5	44036 Bea	46		46	44	45	43	38	36	38	37	38	40	40	37	37	32	30	30	28	26	35	30	31	31	29	25		25	27	28	26	22	20	21	20	23	26	25	21	23	21	19	19	18	17	21	18	18
4	44037 Beceite	693		654	643	638	630	634	608	603	603	598	598	631	621	608	608	607	599	583	566	561	551	541	541	531	358		332	326	319	322	327	314	313	310	307	308	327	322	318	313	314	310	301	299	287	281	273
5	44038 Belmonte de San José	151		159	149	144	142	142	145	147	144	144	142	140	145	137	129	126	117	120	117	119	113	113	113	123	80		85	80	78	76	76	79	75	73	71	71	70	69	66	62	61	57	59	57	61	55	54
5	44039 Bello	411		408	399	393	388	373	355	351	334	323	309	297	285	284	274	282	250	244	238	245	244	225	224	219	191		188	185	186	182	176	166	168	159	153	143	136	134	133	128	136	120	120	113	115	113	107
5	44040 Berge	237		223	223	231	230	249	244	246	244	246	260	264	273	274	264	254	251	247	246	248	245	244	235	241	123		117	115	117	120	125	123	123	122	123	130	132	138	138	132	127	126	128	125	128	125	125
5	44041 Bezas	72		69	71	70	66	68	74	76	74	70	68	72	78	79	82	78	75	77	67	65	62	70	70	67	37		35	37	37	35	35	43	44	44	42	41	43	43	43	44	43	41	40	37	40	39	44
5	44042 Blancas	203		196	192	183	178	181	178	171	174	173	168	162	159	166	154	158	157	152	149	147	134	125	126	125	105		104	100	100	97	101	103	96	100	100	96	96	94	98	89	92	89	85	84	83	77	74
5	44043 Blesa	159		156	156	156	149	142	139	142	135	122	123	124	123	121	132	125	118	109	109	101	97	95	94	92	93		93	94	95	92	85	85	88	84	75	75	78	77	74	81	78	75	66	65	64	64	62
5	44044 Bordón	139		145	143	148	145	137	134	139	144	139	136	132	142	141	146	131	120	114	117	114	108	106	100	105	78		79	77	74	73	75	72	80	84	80	78	74	79	79	81	72	67	67	66	65	62	57
5	44045 Bronchales	447		441	457	457	460	474	479	463	446	458	508	488	483	480	469	472	461	427	423	417	440	443	432	417	240		237	241	245	245	251	253	249	247	256	309	284	282	274	272	277	271	246	247	243	250	252
5	44046 Bueña	110		107	104	102	99	92	87	79	77	74	71	71	71	67	65	63	62	62	55	53	57	63	50	49	61		61	58	56	54	51	46	44	43	39	39	39	37	35	33	31	31	31	27	26	31	34
5	44047 Burbáguena	356		332	330	326	329	311	297	318	301	290	298	303	310	296	300	292	294	281	254	254	254	243	249	211	157		156	151	147	145	138	139	151	142	135	135	139	145	139	144	139	146	140	126	133	135	130
5	44048 Cabra de Mora	97		106	118	115	110	114	111	119	115	110	122	105	89	88	87	79	66	70	73	68	64	55	54	51	54		60	68	65	63	65	63	70	65	63	71	60	55	52	52	48	40	43	43	39	37	31
3	44049 Calaceite	1238		1232	1223	1193	1176	1172	1158	1145	1147	1143	1126	1132	1131	1145	1143	1105	1106	1076	1052	1039	1038	1011	994	978	631		620	621	616	608	606	601	594	601	599	587	596	596	604	596	574	570	560	535	520	517	503
7	44050 Calamocha	4019		4016	4055	4063	4074	4155	4198	4256	4389	4473	4563	4752	4776	4649	4628	4579	4515	4469	4417	4368	4353	4319	4339	4429	1997		1997	2012	2025	2024	2072	2107	2141	2240	2297	2342	2467	2458	2356	2330	2290	2242	2213	2180	2147	2152	2138
7	44051 Calanda	3596		3531	3487	3484	3467	3496	3565	3598	3644	3709	3737	3825	3899	4004	4004	3956	3949	3920	3893	3846	3729	3708	3748	3822	1816		1781	1751	1766	1767	1791	1835	1836	1864	1893	1908	1950	1954	1994	1979	1960	1958	1911	1911	1902	1852	1842
5	44052 Calomarde	90		87	86	82	76	73	73	73	73	78	90	96	92	84	103	90	84	88	87	80	78	74	75	74	42		41	42	39	38	38	42	42	43	46	52	57	54	50	57	53	49	50	50	49	47	45
5	44053 Camañas	144		142	141	137	135	137	148	150	138	130	124	116	117	125	125	135	127	128	125	130	129	124	134	133	80		81	81	79	81	82	94	91	82	77	71	68	65	67	68	74	71	70	67	71	71	69
5	44054 Camarena de la Sierra	167		171	181	186	187	173	166	166	159	160	167	163	167	165	159	145	138	137	123	127	116	113	105	107	90		91	103	104	102	93	89	90	92	93	95	92	96	93	90	84	80	83	74	78	71	71
5	44055 Camarillas	131		124	131	122	116	106	103	102	107	109	107	121	112	119	130	117	110	103	99	94	89	86	100	92	71		69	71	66	62	58	59	58	64	68	66	78	74	75	81	75	66	63	60	56	53	52
4	44056 Caminreal	832		817	822	813	799	781	761	760	755	751	756	788	765	758	718	735	724	684	659	637	616	619	620	615	411		405	407	405	394	390	387	393	392	386	390	410	405	404	376	378	367	356	342	330	316	321
4	44059 Cantavieja	739		726	743	734	687	710	722	740	747	748	727	735	758	748	757	745	724	724	741	712	717	714	709	729	389		379	390	386	362	376	385	407	416	412	398	395	409	396	405	392	375	377	393	381	380	373
5	44060 Cañada de Benatanduz	69		65	63	63	64	77	60	64	59	50	49	51	48	42	41	39	38	41	41	41	42	39	36	33	43		41	40	40	39	45	36	39	35	30	30	32	30	27	27	25	26	26	27	27	28	25
2	44061 Cañada de Verich, La	106		110	108	106	100	105	106	103	109	104	108	109	108	111	112	106	94	102	102	94	85	87	89	92	58		61	61	58	58	60	59	55	58	58	58	58	57	60	62	59	54	58	61	58	53	53
5	44062 Cañada Vellida	63		61	61	58	58	53	52	51	45	46	45	44	44	42	40	38	38	37	36	35	35	35	31	36	41		40	40	38	38	36	36	36	32	33	32	31	31	30	28	27	27	27	26	25	25	25
5	44063 Cañizar del Olivar	129		128	126	125	119	120	117	113	107	106	112	106	117	109	106	110	98	99	103	94	93	98	100	100	69		67	65	64	61	63	59	59	57	56	61	63	70	64	61	62	53	53	56	50	50	52
5	44064 Cascante del Río	126		128	123	121	114	109	114	103	106	97	96	91	80	79	102	91	80	82	80	74	73	71	67	67	73		80	75	75	70	64	65	60	60	57	58	54	47	46	63	56	48	51	49	46	44	43
5	44065 Castejón de Tornos	109		109	106	103	97	93	91	91	85	74	73	67	69	70	68	64	66	63	60	62	62	62	60	55	57		58	52	50	50	51	54	56	49	42	42	40	39	39	39	36	40	38	38	37	37	39
5	44066 Castel de Cabra	192		183	176	172	159	161	157	149	140	141	151	147	143	140	140	138	131	128	122	120	112	104	96	93	100		97	92	90	83	84	81	78	72	74	75	77	76	74	73	72	68	66	65	65	60	58
5	44067 Castelnou	106		104	101	98	106	107	107	109	120	122	123	112	109	120	120	177	152	140	142	137	146	160	141	134	55		55	53	51	58	56	57	61	63	66	66	60	56	62	60	94	81	74	71	71	74	82
4	44068 Castelserás	873		870	862	858	851	838	831	818	827	828	839	839	828	831	832	834	833	830	840	827	823	831	815	800	463		461	456	454	452	446	443	434	443	448	451	439	434	435	436	441	437	433	443	431	428	432
5	44070 Castellar, El	95		105	100	97	94	90	87	81	77	80	76	75	76	68	69	64	62	60	58	56	54	52	58	55	51		55	54	52	51	50	50	47	45	48	46	47	47	42	44	42	40	37	37	36	36	34
4	44071 Castellote	735		744	739	737	741	796	805	794	787	817	819	832	824	804	805	794	782	754	728	706	688	676	681	676	371		379	380	382	386	417	424	414	412	433	436	436	426	420	417	415	406	390	380	366	352	349
4	44074 Cedrillas	552		544	526	527	523	519	517	517	542	547	569	601	612	623	620	631	630	619	619	619	611	630	664	639	282		282	272	272	268	264	261	265	282	286	305	317	318	323	325	327	325	316	315	318	311	310
5	44075 Celadas	433		422	435	424	412	414	420	419	430	418	405	440	443	440	434	406	404	399	398	403	408	396	388	367	232		227	233	229	224	225	230	230	237	229	223	252	247	238	236	219	222	222	222	226	231	227
7	44076 Cella	3030		2953	2913	2897	2890	2864	2805	2816	2896	2935	3002	3122	3112	2951	2905	2878	2886	2818	2776	2673	2640	2606	2574	2571	1538		1513	1497	1496	1478	1478	1457	1482	1547	1560	1613	1704	1697	1559	1523	1505	1516	1478	1462	1403	1378	1351
5	44077 Cerollera, La	87		84	92	111	120	128	116	122	125	121	124	125	121	113	103	116	104	106	106	96	98	100	93	88	47		45	49	62	66	69	65	69	66	63	70	69	68	67	62	70	62	65	68	61	59	62
5	44080 Codoñera, La	358		352	347	344	340	324	336	340	337	351	361	374	391	397	387	377	368	374	365	368	362	344	336	319	182		180	179	180	180	172	178	184	180	185	194	202	210	211	206	198	194	197	189	195	193	183
5	44082 Corbalán	75		70	72	76	75	85	92	88	84	83	94	94	95	99	102	107	109	106	110	109	109	109	107	109	42		41	43	45	43	50	51	50	49	49	55	53	54	54	54	56	56	59	60	59	59	58
5	44084 Cortes de Aragón	143		134	122	117	121	122	116	111	105	103	91	86	80	75	76	72	57	61	58	63	57	61	61	60	70		68	61	58	60	62	59	59	58	56	48	44	39	36	37	36	26	28	27	28	23	27
5	44085 Cosa	106		106	105	104	96	93	96	97	88	87	86	77	67	64	60	61	60	56	57	55	55	52	50	51	57		58	57	56	51	48	51	51	43	45	45	42	38	38	35	36	36	33	32	31	31	31
4	44086 Cretas	638		631	619	603	591	583	619	588	618	630	636	632	629	618	607	598	597	601	573	554	572	571	567	554	326		321	316	309	301	293	317	297	318	330	334	324	326	318	313	302	300	301	289	277	294	289
5	44087 Crivillén	138		133	131	128	125	118	116	113	110	110	107	95	95	93	92	88	76	75	74	71	71	68	62	86	70		70	69	68	67	62	61	61	59	59	58	50	50	49	48	47	39	38	37	35	36	33
5	44088 Cuba, La	70		66	61	60	60	58	55	52	56	51	63	68	63	52	52	50	47	45	37	38	36	41	43	43	36		33	29	29	30	29	28	25	28	26	34	37	34	27	28	28	27	25	19	20	20	26
5	44089 Cubla	60		56	53	50	48	51	45	47	45	54	56	58	55	61	68	62	61	55	54	52	55	54	58	55	32		29	26	26	26	31	27	27	27	30	32	33	32	35	42	38	39	34	37	35	38	36
5	44090 Cucalón	83		80	77	76	73	72	86	87	95	91	106	104	108	102	101	108	110	103	104	96	91	80	78	78	44		45	43	42	40	41	49	51	56	51	58	60	63	61	60	64	65	61	62	57	54	46
5	44092 Cuervo, El	138		131	127	123	119	114	114	110	111	121	117	113	109	107	101	91	98	85	87	89	93	86	78	80	70		68	64	62	61	59	60	58	57	62	60	60	57	57	56	51	52	46	47	49	49	47
5	44093 Cuevas de Almudén	111		106	103	103	103	101	105	115	118	116	117	123	125	133	141	148	141	145	140	141	138	122	126	118	62		59	56	56	56	54	57	65	67	68	69	72	72	80	82	86	82	86	83	81	77	69
5	44094 Cuevas Labradas	180		173	164	162	155	148	151	162	152	146	146	146	141	141	135	128	135	127	123	127	126	131	132	137	95		94	87	88	82	76	78	83	80	77	77	75	72	72	69	67	71	71	68	70	70	70
5	44096 Ejulve	236		224	238	229	224	225	222	226	225	215	222	219	203	198	203	208	204	194	200	189	187	180	175	177	117		114	120	116	114	114	114	113	110	104	109	108	100	96	100	104	103	102	102	97	97	91
5	44097 Escorihuela	240		236	235	234	227	213	198	200	197	200	198	196	199	185	183	177	162	160	158	152	147	139	136	136	118		118	117	115	113	107	102	101	101	103	103	101	100	93	92	88	79	79	79	75	74	68
3	44099 Escucha	1179		1146	1121	1103	1102	1094	1101	1099	1097	1104	1073	1034	1003	1015	1019	995	1003	981	953	954	913	885	852	801	621		611	596	583	593	604	609	611	609	622	596	578	567	579	574	553	556	543	523	522	495	472
5	44100 Estercuel	386		373	353	348	332	319	316	314	292	276	262	255	267	271	272	259	261	230	229	237	223	210	203	205	190		187	182	182	171	167	164	166	156	147	143	141	144	147	150	147	153	132	131	135	127	115
5	44101 Ferreruela de Huerva	87		84	86	87	85	80	78	76	73	72	73	74	77	74	68	70	67	64	69	67	65	63	56	64	47		46	45	47	46	43	43	43	42	39	38	41	42	39	37	39	36	35	37	36	36	35
5	44102 Fonfría	33		33	33	32	32	32	29	29	26	26	27	30	30	30	30	30	30	30	31	31	30	28	27	26	19		19	19	18	18	18	17	17	15	14	15	18	18	18	17	17	17	17	18	18	17	16
5	44103 Formiche Alto	201		196	199	199	199	204	197	191	202	203	190	195	195	190	181	175	170	168	180	164	155	151	141	148	109		108	106	104	106	107	102	98	103	102	97	105	105	103	101	94	92	91	98	87	85	86
5	44105 Fórnoles	108		101	107	104	103	100	101	103	101	105	104	103	99	103	102	105	93	78	86	86	78	75	80	74	51		46	50	49	48	49	46	47	48	53	53	56	54	52	52	52	44	40	43	45	42	39
5	44106 Fortanete	195		195	197	194	189	185	186	202	208	203	208	240	237	224	223	222	208	201	203	204	203	205	205	202	98		98	102	105	100	98	98	111	117	109	110	140	140	134	131	132	125	114	118	114	114	113
2	44107 Foz-Calanda	255		240	240	241	246	258	263	277	289	297	289	299	319	296	293	279	269	269	269	264	260	238	245	258	140		131	132	131	134	139	143	155	156	164	163	171	175	163	162	154	147	149	143	137	136	130
5	44108 Fresneda, La	435		418	438	416	404	402	451	451	477	462	472	490	501	511	499	486	495	468	474	470	436	443	438	443	227		213	224	217	211	214	249	251	269	261	270	277	278	282	275	271	279	266	265	267	244	247
5	44109 Frías de Albarracín	180		179	168	157	156	154	156	164	157	181	175	172	163	156	152	151	143	144	131	130	125	116	115	104	93		94	89	84	84	82	83	88	87	101	98	96	90	86	86	88	82	82	72	73	70	67
5	44110 Fuenferrada	49		50	48	47	49	46	46	46	43	43	42	41	38	37	62	62	61	62	57	56	51	42	37	36	26		27	26	26	27	26	24	24	23	23	21	21	20	19	35	35	36	36	32	32	30	24
5	44111 Fuentes Calientes	143		142	137	129	127	124	127	130	127	117	118	116	120	119	119	116	113	111	93	105	111	101	92	91	77		80	78	73	71	70	70	71	68	66	67	65	67	66	66	65	63	61	51	58	61	58
4	44112 Fuentes Claras	689		665	656	650	636	613	589	571	608	641	605	673	663	590	582	576	553	531	528	494	482	461	461	445	343		332	323	321	313	300	291	288	318	351	329	405	377	312	308	309	304	292	294	269	264	249
5	44113 Fuentes de Rubielos	83		86	94	88	100	104	108	119	117	126	124	127	137	127	134	125	128	121	121	114	112	114	118	124	47		44	50	49	53	56	63	66	63	70	72	70	72	67	71	65	69	66	66	62	59	60
5	44114 Fuentespalda	379		365	363	357	344	340	353	368	384	347	342	345	342	341	326	317	308	299	285	291	298	286	284	282	188		183	183	179	175	170	176	181	195	169	166	172	177	176	163	159	152	151	143	146	150	145
5	44115 Galve	144		142	144	145	140	144	147	141	153	145	136	136	144	154	151	170	168	164	167	159	162	161	162	160	76		75	76	78	75	75	82	78	82	77	76	74	80	85	82	91	88	86	86	80	82	83
5	44116 Gargallo	128		131	123	121	124	127	117	112	103	101	105	106	102	118	125	122	122	110	103	102	101	89	93	97	67		72	68	66	68	69	59	56	51	50	54	58	56	65	68	64	65	59	54	53	51	48
5	44117 Gea de Albarracín	503		473	461	453	440	448	443	434	424	435	457	447	442	430	415	405	410	397	387	374	372	376	360	370	263		242	237	233	222	230	228	225	217	223	238	230	225	222	214	209	211	207	203	198	198	200
5	44118 Ginebrosa, La	275		262	252	249	249	244	246	240	234	239	239	247	224	229	230	216	216	206	203	199	197	200	194	197	153		146	140	137	138	134	141	137	132	141	142	147	131	130	130	123	119	117	114	110	106	108
5	44119 Griegos	155		143	140	138	131	126	132	137	135	136	144	144	140	134	141	143	139	142	157	160	151	143	136	138	91		84	82	81	78	76	83	86	82	83	91	90	86	82	85	86	84	87	94	94	91	85
5	44120 Guadalaviar	297		288	292	287	284	279	272	273	274	275	270	263	252	243	247	236	245	248	247	245	241	242	241	244	150		145	148	146	144	144	139	140	142	142	141	136	133	130	138	134	142	142	143	141	138	138
5	44121 Gúdar	83		76	80	74	78	76	81	80	100	101	101	107	87	84	82	77	84	76	77	73	81	72	76	77	49		46	46	44	45	45	47	46	58	55	55	55	49	49	47	43	46	41	43	42	44	39
3	44122 Híjar	1974		1949	1929	1901	1887	1901	1883	1907	1912	1898	1968	1928	1900	1899	1872	1806	1774	1763	1761	1724	1697	1709	1721	1754	985		976	969	964	953	969	955	966	965	955	1028	999	970	970	948	911	897	891	888	869	856	866
5	44123 Hinojosa de Jarque	186		183	180	177	174	184	166	158	162	148	157	150	153	151	150	151	146	136	136	131	132	119	111	112	102		97	94	91	92	98	90	83	87	83	87	83	85	83	81	85	84	79	77	75	76	67
5	44124 Hoz de la Vieja, La	139		139	139	123	120	118	109	108	106	100	96	96	96	88	89	79	83	81	82	79	86	85	83	81	76		73	73	62	61	58	52	56	57	50	48	49	49	47	48	41	43	44	44	41	45	44
5	44125 Huesa del Común	138		136	139	135	131	130	128	116	111	106	105	101	97	90	92	86	82	73	73	69	67	67	73	69	76		78	81	78	76	78	80	72	68	62	65	66	62	58	57	54	52	44	43	42	42	41
5	44126 Iglesuela del Cid, La	502		486	499	499	489	493	484	501	492	498	491	505	502	505	501	496	469	462	432	424	414	414	410	402	261		251	259	261	257	268	266	270	266	272	273	278	273	270	268	266	246	240	224	222	215	216
5	44127 Jabaloyas	101		94	92	89	85	77	75	79	87	82	85	85	89	81	90	83	78	73	77	77	68	65	63	59	56		50	48	46	43	38	37	40	47	43	47	47	52	47	55	48	45	43	42	43	38	37
5	44128 Jarque de la Val	106		102	100	95	99	91	99	96	99	99	97	100	99	90	89	91	87	82	78	74	72	70	66	62	59		56	55	53	54	51	54	52	55	54	54	57	55	50	47	49	47	45	41	38	38	37
5	44129 Jatiel	72		70	71	67	60	54	53	63	61	63	55	57	55	52	52	49	50	48	48	42	41	40	37	39	36		35	36	34	31	28	29	31	30	30	26	26	28	27	28	28	29	26	27	24	23	25
5	44130 Jorcas	54		52	47	48	46	42	40	39	39	41	46	46	42	43	44	41	38	37	41	38	32	34	30	29	34		34	31	30	29	27	26	24	24	26	30	31	27	26	25	23	22	22	23	24	19	19
5	44131 Josa	47		45	41	39	39	36	33	30	38	39	35	33	29	34	38	38	36	36	36	34	32	34	34	34	26		25	23	22	23	22	20	18	23	26	20	20	16	19	21	21	21	21	21	20	19	20
5	44132 Lagueruela	73		70	70	69	65	64	58	56	56	59	65	66	66	62	68	69	72	78	81	79	84	78	73	69	37		37	37	36	31	31	28	26	27	30	33	35	34	31	35	36	38	39	42	42	45	42
5	44133 Lanzuela	32		30	30	30	36	32	35	31	29	27	26	29	28	25	27	28	27	30	29	27	27	24	22	22	21		19	19	19	23	22	23	22	22	20	18	21	20	16	18	20	20	22	21	21	20	17
5	44135 Libros	182		166	160	161	156	156	153	150	146	142	145	149	148	153	156	141	137	129	124	113	103	101	102	100	94		86	83	82	80	78	79	77	77	77	77	81	80	85	87	80	80	77	76	70	65	63
5	44136 Lidón	85		83	81	79	77	73	70	75	72	74	76	66	63	57	56	55	54	54	52	55	53	55	57	54	40		39	38	36	35	33	32	34	34	36	38	31	32	28	27	25	28	28	27	27	27	29
5	44137 Linares de Mora	317		307	302	294	289	311	323	329	320	307	309	324	328	313	300	296	276	274	287	267	260	249	234	225	174		171	168	164	162	175	184	193	191	184	185	198	195	186	172	170	158	156	166	155	152	144
5	44138 Loscos	223		214	220	217	200	196	191	184	191	185	190	189	176	177	179	175	156	154	151	138	139	129	122	125	124		113	118	117	109	106	104	108	108	110	113	113	104	102	105	107	96	94	89	84	83	78
5	44141 Lledó	217		210	204	201	199	204	200	191	186	181	184	182	175	170	168	169	172	169	169	163	166	172	159	155	112		112	110	110	108	112	110	104	101	98	102	103	93	92	94	97	95	94	90	86	90	90
5	44142 Maicas	25		25	31	35	41	42	39	39	39	36	36	38	37	42	39	38	36	35	36	35	31	27	28	31	15		13	15	15	20	21	19	19	20	18	18	21	19	22	20	19	19	19	20	19	17	15
5	44143 Manzanera	487		481	474	467	475	474	489	471	516	524	543	541	561	551	562	554	539	526	510	502	512	519	531	516	262		261	262	259	264	263	270	257	289	295	302	305	307	304	301	292	284	276	269	267	271	274
5	44144 Martín del Río	518		491	494	495	495	490	475	474	475	472	467	466	467	469	432	429	437	437	441	429	432	417	401	387	270		250	251	251	252	249	244	237	238	233	231	238	244	248	221	219	224	225	225	216	214	210
3	44145 Mas de las Matas	1483		1478	1483	1488	1469	1448	1452	1446	1440	1450	1462	1445	1436	1415	1387	1360	1349	1324	1318	1302	1270	1272	1262	1258	751		750	755	754	750	742	744	742	745	750	757	745	750	731	721	706	701	684	681	684	665	664
5	44146 Mata de los Olmos, La	281		276	272	267	255	258	274	267	266	268	264	268	271	289	283	281	280	268	261	263	272	265	257	261	134		131	129	124	121	123	134	133	135	135	135	139	138	148	143	142	135	134	128	130	136	131
4	44147 Mazaleón	608		600	605	601	601	611	599	587	585	589	593	582	588	586	564	567	558	540	534	540	543	539	522	511	312		309	308	308	306	313	305	303	304	314	318	314	317	316	301	304	304	294	288	292	292	285
5	44148 Mezquita de Jarque	144		143	137	133	135	133	129	123	124	125	129	131	124	120	117	118	121	117	115	109	102	98	96	89	73		75	73	72	73	71	69	65	67	68	75	75	70	70	68	69	69	66	67	63	60	58
5	44149 Mirambel	144		146	144	146	147	145	144	137	139	134	131	129	132	125	133	129	113	117	119	122	119	116	116	116	79		82	80	83	83	82	80	74	77	76	74	76	74	69	70	68	59	64	65	69	68	67
5	44150 Miravete de la Sierra	50		51	49	49	48	47	42	41	44	41	47	41	42	38	33	33	29	34	29	28	31	35	31	38	30		30	30	30	28	28	25	25	26	24	26	25	25	22	19	19	20	23	20	19	21	23
5	44151 Molinos	359		342	335	329	315	307	306	313	311	312	316	301	312	303	283	286	276	264	258	251	245	243	239	222	184		175	176	173	165	162	163	172	171	175	176	169	184	169	159	159	150	145	138	132	129	125
5	44152 Monforte de Moyuela	85		84	63	61	58	81	73	75	76	81	80	84	80	69	64	63	66	63	66	66	64	65	67	71	50		49	37	35	33	47	47	47	50	53	53	53	52	46	43	44	45	44	47	47	46	46
7	44153 Monreal del Campo	2305		2301	2318	2311	2350	2382	2408	2391	2480	2558	2652	2766	2744	2765	2768	2709	2680	2636	2611	2526	2478	2433	2434	2487	1155		1144	1149	1149	1171	1186	1203	1187	1256	1291	1333	1375	1369	1377	1384	1351	1336	1310	1305	1265	1231	1208
5	44154 Monroyo	393		381	377	362	354	340	330	324	314	307	338	385	395	379	394	390	367	364	360	338	335	340	340	332	204		204	203	193	191	185	179	175	168	165	198	239	241	230	245	241	222	222	217	205	201	201
2	44155 Montalbán	1668		1594	1591	1588	1567	1565	1530	1498	1487	1486	1492	1477	1448	1408	1392	1350	1341	1335	1327	1281	1256	1243	1233	1245	842		809	813	811	798	800	784	766	762	769	764	758	753	731	713	687	686	674	674	649	632	623
5	44156 Monteagudo del Castillo	68		69	68	68	63	67	67	68	65	67	74	77	80	71	66	67	59	55	52	52	51	50	54	49	39		40	39	40	37	41	41	40	40	40	45	48	48	43	39	38	33	29	29	28	27	27
5	44157 Monterde de Albarracín	76		74	72	67	63	60	58	58	57	54	53	74	73	69	64	66	62	73	69	66	62	63	64	56	33		35	35	36	33	30	28	28	27	26	25	42	42	40	37	37	35	41	39	36	35	35
3	44158 Mora de Rubielos	1346		1378	1360	1371	1363	1370	1391	1433	1553	1609	1615	1699	1756	1706	1666	1649	1632	1612	1585	1574	1565	1541	1548	1512	698		715	703	704	695	707	716	738	823	873	865	914	936	877	850	845	827	820	808	798	784	769
5	44159 Moscardón	48		56	55	55	53	55	54	51	54	61	60	59	63	71	67	64	62	60	58	56	57	55	54	55	24		30	29	29	29	30	31	29	31	33	33	34	33	35	34	34	31	31	31	29	30	30
4	44160 Mosqueruela	719		695	692	693	711	721	722	726	703	694	686	631	625	608	625	621	607	601	593	581	558	551	537	532	367		368	368	364	384	394	403	402	389	385	379	338	332	323	334	333	327	324	322	322	305	300
4	44161 Muniesa	756		745	755	737	729	697	704	712	709	723	725	714	684	669	665	653	640	638	635	629	630	599	583	583	392		385	388	380	378	357	370	369	369	386	395	389	368	348	340	338	331	331	337	333	330	311
5	44163 Noguera de Albarracín	183		185	181	176	173	166	161	161	155	149	155	143	142	134	148	152	146	137	151	146	134	133	140	139	92		93	89	91	91	88	85	83	79	75	81	76	73	67	76	81	78	71	80	79	73	72
5	44164 Nogueras	23		22	21	20	18	18	19	18	29	32	32	31	34	35	36	31	30	30	29	29	28	25	22	21	16		16	15	15	13	13	14	14	22	25	25	24	26	28	26	23	22	21	20	20	18	16
5	44165 Nogueruelas	224		211	219	223	215	212	224	227	223	239	273	264	249	237	215	219	210	214	207	214	211	217	217	210	116		113	120	118	115	115	121	124	123	128	150	141	133	132	113	117	117	118	113	117	117	123
5	44167 Obón	60		54	54	52	71	67	83	75	72	72	67	52	42	36	38	39	38	42	48	44	44	45	44	34	29		27	27	26	36	34	45	42	40	40	37	29	22	20	22	24	23	25	27	24	24	24
5	44168 Odón	271		265	269	271	266	260	261	259	257	245	242	232	221	220	221	229	228	237	226	225	217	205	206	203	128		124	125	126	126	127	129	127	125	117	114	109	106	105	108	120	117	123	118	122	117	108
4	44169 Ojos Negros	611		587	577	563	566	547	535	531	516	496	510	514	510	489	473	445	435	421	413	405	393	377	360	341	314		305	302	295	295	283	282	273	266	257	263	267	271	265	258	245	240	233	223	218	211	206
5	44171 Olba	220		198	198	195	213	228	216	230	233	236	227	220	231	237	238	249	250	263	240	230	227	226	228	233	113		101	102	97	103	110	110	117	123	125	125	121	123	129	133	138	143	148	137	133	131	129
5	44172 Oliete	499		490	479	476	476	476	476	474	465	460	490	504	486	479	470	459	430	422	412	365	357	364	351	343	251		249	242	242	245	248	245	245	238	234	255	270	260	254	249	242	226	222	218	187	184	190
5	44173 Olmos, Los	154		152	150	142	144	146	144	141	142	145	142	142	136	128	131	124	131	130	127	127	122	122	120	118	86		84	79	73	75	77	76	73	74	76	75	74	72	68	71	67	72	70	69	68	67	67
4	44174 Orihuela del Tremedal	620		612	611	628	615	645	628	605	605	578	582	577	562	564	580	572	552	539	535	504	493	487	463	450	312		306	301	310	302	324	317	303	309	303	298	299	292	296	307	301	295	289	285	273	272	267
5	44175 Orrios	209		194	196	191	190	188	182	180	175	173	174	172	168	159	153	152	145	140	137	133	127	126	125	128	111		103	100	98	98	95	92	91	88	87	89	89	86	83	78	76	73	71	69	69	68	68
5	44176 Palomar de Arroyos	274		264	261	255	250	246	238	227	222	219	213	210	208	198	191	189	186	184	182	174	169	169	168	170	152		151	148	141	141	140	136	128	126	125	124	121	118	113	110	110	108	107	106	104	101	99
5	44177 Pancrudo	202		183	177	167	165	156	145	134	124	113	111	104	110	136	139	133	123	117	112	116	119	110	113	119	112		99	95	89	87	83	79	73	68	62	62	59	61	82	80	76	71	71	68	72	72	64
5	44178 Parras de Castellote, Las	109		94	90	76	75	78	82	86	81	80	76	73	73	73	77	69	63	58	59	57	61	53	55	55	59		50	48	41	41	43	44	45	42	41	39	40	37	36	41	38	35	32	34	33	35	30
4	44179 Peñarroya de Tastavins	552		538	538	521	522	545	532	527	526	488	511	518	532	517	509	497	480	487	477	465	461	439	439	446	285		275	271	273	278	291	285	273	272	253	264	276	286	277	275	268	260	266	260	252	251	242
5	44180 Peracense	118		117	117	108	106	101	107	107	114	129	121	96	93	89	88	77	73	69	72	75	75	76	77	77	61		63	63	58	57	57	61	61	69	86	77	56	53	52	49	44	40	41	41	43	43	42
5	44181 Peralejos	101		96	94	93	88	86	82	85	83	84	93	83	79	78	84	83	90	85	86	86	87	88	79	83	53		50	48	48	44	42	41	45	45	43	50	44	41	39	42	41	43	43	45	44	47	49
5	44182 Perales del Alfambra	294		299	297	295	287	291	281	294	296	286	295	296	278	279	268	269	265	253	238	227	221	221	229	236	160		163	159	155	149	154	150	156	160	157	160	162	148	148	146	147	139	133	127	119	119	118
5	44183 Pitarque	114		113	113	109	108	107	104	112	114	108	114	104	95	96	94	93	89	93	90	91	84	79	73	68	56		55	55	50	49	48	47	50	52	49	51	48	44	43	43	43	42	46	45	46	43	42
5	44184 Plou	54		52	51	47	45	51	48	49	55	58	53	50	47	43	45	48	45	46	52	49	45	43	43	50	27		28	27	24	24	24	22	25	32	36	32	31	30	28	28	31	28	28	30	31	30	28
5	44185 Pobo, El	155		156	150	146	139	131	138	137	135	133	137	139	133	139	143	142	145	148	142	132	129	114	110	108	87		85	81	81	75	74	79	77	78	80	83	85	83	86	93	91	91	92	88	84	80	73
5	44187 Portellada, La	342		328	321	312	308	297	284	277	272	274	276	266	262	262	259	254	245	234	240	240	246	243	235	236	176		171	168	163	163	159	150	147	147	144	141	137	133	135	129	125	122	119	121	119	124	121
5	44189 Pozondón	88		85	84	83	88	83	95	97	88	94	89	83	83	83	80	71	66	63	62	60	54	48	50	43	49		44	44	43	44	41	48	48	43	45	41	40	39	40	39	36	36	33	33	33	30	29
5	44190 Pozuel del Campo	116		113	113	115	111	111	108	110	103	105	114	107	101	100	98	90	80	81	74	72	70	68	65	63	62		61	62	63	61	61	59	59	55	57	59	56	51	50	52	45	41	41	39	39	38	36
3	44191 Puebla de Híjar, La	1145		1117	1105	1089	1078	1074	1035	1013	1015	1016	1005	1018	1024	1006	1013	982	974	965	947	930	944	908	897	899	558		550	539	542	535	538	506	498	500	508	497	521	533	517	510	497	497	483	472	466	475	456
5	44192 Puebla de Valverde, La	476		488	490	489	500	504	504	508	551	538	544	540	569	571	552	550	547	521	500	460	457	453	457	451	253		254	261	268	273	280	278	280	305	297	301	301	317	322	319	316	307	286	269	253	253	253
5	44193 Puertomingalvo	136		139	148	140	146	163	165	182	190	229	252	259	228	207	157	144	135	117	119	112	117	112	109	117	73		74	79	75	80	95	93	105	113	151	170	176	134	124	86	81	78	65	69	64	64	58
5	44194 Ráfales	225		211	207	201	184	185	187	181	172	156	153	153	160	170	165	159	138	142	133	138	146	143	138	139	118		105	103	101	92	94	96	92	90	84	82	85	85	88	84	78	69	75	71	75	82	84
5	44195 Rillo	151		144	142	139	138	134	130	125	115	111	106	104	100	113	112	111	109	106	97	92	92	93	88	85	83		78	77	75	75	75	72	70	64	63	59	57	57	61	63	62	60	59	54	52	52	54
5	44196 Riodeva	245		228	229	218	211	203	186	191	182	201	186	198	199	180	176	173	165	165	163	151	149	144	142	134	118		111	111	104	99	95	86	91	86	96	88	97	100	86	85	86	83	83	79	73	72	67
5	44197 Ródenas	98		93	95	98	93	85	85	88	87	88	86	77	71	79	71	79	78	75	66	64	62	61	63	62	47		44	45	48	45	42	44	47	49	48	47	44	41	45	42	48	48	45	38	36	34	33
5	44198 Royuela	238		241	240	238	237	229	229	225	221	224	224	223	240	248	251	247	230	227	221	215	209	206	204	210	133		140	138	136	130	126	131	124	119	121	121	120	130	133	136	135	126	127	123	117	113	113
5	44199 Rubiales	64		61	60	58	57	59	55	60	54	53	58	58	56	57	58	61	55	51	53	50	52	50	52	49	37		34	33	32	31	31	31	31	29	30	35	36	33	35	34	35	31	29	30	29	29	28
5	44200 Rubielos de la Cérida	61		60	60	62	60	58	57	55	55	53	54	49	46	45	43	43	43	41	41	39	38	38	39	39	30		29	29	30	30	28	28	27	27	26	26	25	24	23	22	22	23	22	22	22	23	23
4	44201 Rubielos de Mora	620		617	635	616	625	615	643	652	699	710	752	770	780	772	751	755	722	687	661	658	626	627	621	635	306		311	320	310	322	312	329	332	352	365	385	399	398	390	382	379	367	345	343	342	324	327
5	44203 Salcedillo	9		8	8	7	7	7	8	8	7	10	12	13	10	8	8	10	10	10	13	17	17	17	14	11	5		4	4	3	4	4	4	4	4	7	7	7	6	6	7	8	8	8	10	14	11	11
5	44204 Saldón	47		43	43	42	38	35	31	33	32	29	30	31	29	29	29	28	29	27	27	26	26	26	27	24	28		25	25	24	22	20	17	18	17	16	18	21	20	21	20	19	19	16	17	16	17	17
4	44205 Samper de Calanda	1032		1002	999	988	985	984	982	984	974	1007	1003	961	928	925	909	884	867	861	854	845	821	783	755	721	490		477	481	472	476	483	479	481	479	494	501	479	462	465	454	437	427	426	422	422	409	395
5	44206 San Agustín	156		157	147	138	130	132	131	124	142	159	165	168	154	150	201	177	151	141	141	132	131	125	119	123	77		82	73	69	67	68	71	69	85	101	105	105	96	95	127	110	96	89	89	84	84	79
5	44207 San Martín del Río	312		307	294	288	283	275	264	255	243	234	229	210	204	199	193	191	182	179	174	163	155	148	137	132	151		147	140	138	135	133	131	124	119	115	113	105	104	102	100	98	89	90	89	84	82	78
5	44208 Santa Cruz de Nogueras	28		28	27	26	26	25	36	32	36	38	37	32	31	36	40	39	38	42	39	40	38	37	29	30	16		17	16	15	15	15	21	20	21	22	22	20	18	21	23	22	20	21	20	20	19	18
3	44209 Santa Eulalia	1283		1241	1218	1230	1193	1178	1148	1154	1164	1170	1143	1163	1185	1152	1147	1122	1118	1111	1081	1059	1033	1037	1061	1050	618		601	594	601	577	575	565	566	564	570	560	576	582	568	572	564	558	560	542	532	523	528
3	44210 Sarrión	1026		1025	1009	1015	1013	1018	1033	1049	1072	1104	1085	1124	1155	1140	1135	1129	1149	1152	1167	1125	1125	1133	1128	1148	544		540	529	529	529	534	541	548	575	596	587	622	644	630	628	616	623	615	624	596	596	591
5	44211 Segura de los Baños	56		52	52	50	47	48	43	39	36	39	39	39	40	40	39	40	40	39	40	44	43	39	38	41	30		27	27	25	22	24	22	21	22	25	26	26	26	27	25	25	25	25	25	28	27	25
5	44212 Seno	56		53	51	49	48	48	52	48	51	46	45	42	47	49	46	45	43	42	43	41	40	39	43	39	28		26	25	25	24	24	28	25	28	26	25	23	24	26	24	23	22	22	21	19	18	17
5	44213 Singra	98		99	99	93	93	92	90	94	91	98	98	94	95	98	92	84	73	76	80	80	79	80	75	83	48		51	49	45	45	43	44	47	48	54	55	54	51	54	51	49	42	43	45	46	47	45
5	44215 Terriente	186		176	188	184	179	173	174	183	177	185	192	187	187	186	197	191	179	177	178	173	178	183	183	180	108		102	108	104	103	102	101	107	106	113	113	110	108	107	115	114	102	100	104	99	101	103
7	44216 Teruel	28994		29320	30047	30491	30789	31506	32304	32580	33238	33673	34236	35037	35396	35241	35288	35841	35961	35675	35590	35564	35484	35691	35890	36240	13968		14134	14520	14733	14893	15251	15620	15741	16091	16361	16682	17130	17264	17133	17063	17320	17359	17152	17054	17008	16936	16974
5	44217 Toril y Masegoso	37		36	32	32	30	29	26	31	31	35	46	34	36	34	37	35	35	32	30	30	29	30	32	33	22		20	19	19	17	17	15	20	20	24	31	24	27	24	25	25	26	27	25	25	24	25
5	44218 Tormón	43		41	40	39	39	36	37	39	35	32	33	35	33	32	36	34	31	28	34	34	34	31	30	25	21		21	20	20	20	19	20	22	21	19	20	21	19	17	19	18	17	18	20	20	20	19
5	44219 Tornos	271		257	257	249	245	243	241	239	242	250	250	240	234	232	230	231	234	231	235	228	222	213	206	202	141		138	138	134	131	128	126	125	124	132	131	127	126	126	125	124	124	121	123	122	118	112
5	44220 Torralba de los Sisones	229		221	221	224	218	225	231	221	218	197	224	222	228	216	209	181	174	170	157	163	162	156	155	157	115		112	114	114	110	114	123	122	119	106	123	122	129	120	114	99	96	94	86	91	90	86
5	44221 Torrecilla de Alcañiz	453		441	438	427	439	447	447	462	468	445	450	433	435	440	437	447	437	415	407	424	426	423	433	439	239		230	230	225	235	240	242	251	250	233	234	225	227	233	231	236	232	219	215	225	224	218
5	44222 Torrecilla del Rebollar	170		182	185	186	178	180	186	178	173	165	161	160	151	151	146	142	142	142	144	137	136	127	124	123	91		98	99	97	93	93	92	88	89	85	85	83	80	82	81	81	83	86	88	87	87	83
5	44223 Torre de Arcas	117		111	106	107	107	106	103	99	96	93	112	106	105	96	95	88	95	83	81	81	83	89	90	94	56		53	51	52	51	51	50	49	48	47	58	57	57	49	47	43	48	39	38	38	38	43
5	44224 Torre de las Arcas	40		38	34	34	35	35	32	35	36	37	36	37	39	37	35	30	31	28	29	29	28	28	28	29	25		22	20	20	20	19	19	20	20	20	18	19	19	18	18	15	15	14	14	14	14	15
5	44225 Torre del Compte	189		179	177	175	173	185	173	169	171	168	172	162	158	153	156	148	147	142	137	129	130	132	120	117	91		85	85	85	84	94	85	84	87	84	88	84	83	83	83	76	74	72	69	63	64	63
5	44226 Torrelacárcel	313		304	293	290	281	282	265	248	240	224	225	218	231	223	213	200	193	197	184	176	169	154	151	143	160		157	151	153	148	149	138	130	127	119	118	115	121	118	114	105	102	103	96	90	89	81
5	44227 Torre los Negros	98		95	93	100	98	99	90	94	107	109	103	99	95	105	103	98	91	94	90	87	86	88	84	83	47		47	47	49	49	48	45	47	51	54	53	51	51	54	54	55	50	49	49	46	45	45
5	44228 Torremocha de Jiloca	182		171	170	170	165	165	154	158	158	147	141	146	143	148	135	128	125	126	110	110	107	107	109	107	88		82	81	82	83	82	79	82	84	77	74	81	80	83	73	71	71	70	63	63	61	60
5	44229 Torres de Albarracín	162		159	157	161	158	158	155	147	146	147	148	151	161	175	167	167	159	174	181	179	178	183	180	185	82		81	86	87	85	85	85	81	80	80	81	82	86	98	92	92	88	97	98	100	99	105
5	44230 Torrevelilla	207		205	208	203	205	210	207	199	200	204	194	193	194	214	216	199	211	208	200	203	192	189	186	170	102		101	104	103	104	104	101	97	100	103	100	96	101	109	111	102	108	105	96	95	94	95
5	44231 Torrijas	85		80	77	74	70	68	94	87	86	73	70	73	62	66	63	57	44	45	45	45	39	38	41	43	45		38	35	33	31	30	45	40	40	36	34	34	25	29	28	26	20	20	21	21	18	15
4	44232 Torrijo del Campo	592		576	570	556	559	550	568	552	529	485	579	581	566	539	518	506	496	509	489	462	447	447	455	447	300		293	288	281	283	278	288	279	272	251	304	306	300	288	268	265	263	268	254	243	237	237
5	44234 Tramacastiel	120		116	118	118	106	110	112	114	116	115	100	101	100	98	89	85	76	74	75	66	67	64	72	67	58		57	56	58	53	58	60	65	68	69	58	60	57	56	52	49	44	43	43	37	38	39
2	44235 Tramacastilla	143		135	132	124	120	130	128	133	130	125	129	122	113	107	118	125	114	120	107	108	107	106	103	104	68		63	62	58	58	62	63	66	65	62	64	62	56	53	58	60	52	57	50	51	52	53
5	44236 Tronchón	92		97	93	95	94	96	106	107	101	94	101	111	110	106	107	100	91	82	68	67	69	65	67	68	47		51	48	51	51	51	58	58	56	51	55	60	61	58	60	56	51	46	38	36	37	32
4	44237 Urrea de Gaén	633		628	600	610	590	588	580	568	582	546	540	525	530	525	527	516	491	494	488	475	461	436	435	427	310		309	296	300	291	294	288	279	292	265	263	259	266	265	262	254	240	245	243	237	228	217
7	44238 Utrillas	3343		3329	3291	3279	3275	3217	3192	3209	3271	3289	3346	3353	3388	3309	3270	3238	3268	3194	3110	3056	3014	2970	2978	3006	1719		1711	1699	1700	1698	1672	1658	1662	1698	1718	1754	1756	1767	1706	1688	1686	1698	1658	1609	1574	1554	1534
5	44239 Valacloche	21		22	19	20	20	20	20	23	24	20	24	37	33	30	31	28	23	23	27	23	23	21	22	20	13		13	12	13	12	12	12	16	15	13	14	20	18	16	18	19	16	16	16	13	13	11
5	44240 Valbona	195		184	183	187	191	199	202	212	216	229	215	205	228	224	202	211	197	198	193	186	181	174	167	172	102		99	99	98	102	103	105	115	118	124	120	114	128	123	112	116	109	110	105	102	99	97
4	44241 Valdealgorfa	780		753	753	736	729	719	721	728	708	680	686	685	667	685	675	651	621	650	664	645	632	622	612	595	386		371	371	365	361	356	354	358	345	329	340	333	326	332	326	322	302	317	332	325	317	308
5	44243 Valdecuenca	37		38	40	39	40	43	38	43	39	35	47	60	54	56	53	56	44	40	40	34	37	35	34	32	21		21	20	20	22	24	21	25	22	22	29	42	35	39	38	37	30	26	26	23	23	21
5	44244 Valdelinares	126		129	125	119	120	118	132	141	134	125	123	110	106	116	113	106	100	90	85	90	89	87	88	92	73		72	70	67	66	64	74	81	77	70	72	63	62	67	67	62	61	54	52	55	52	50
5	44245 Valdeltormo	396		384	377	369	377	368	367	354	346	349	352	338	329	328	324	317	322	315	312	296	298	279	283	281	204		199	195	194	199	193	195	189	187	190	189	181	173	169	168	165	165	158	154	146	144	135
3	44246 Valderrobres	1935		1914	1880	1845	1889	1945	2018	2048	2083	2142	2189	2242	2285	2290	2303	2335	2310	2337	2342	2311	2338	2388	2425	2435	990		985	968	952	987	1023	1074	1101	1118	1156	1186	1210	1207	1196	1203	1210	1190	1197	1192	1171	1179	1207
5	44247 Valjunquera	460		443	438	440	433	432	428	420	424	414	411	410	417	403	387	386	383	365	358	363	341	325	330	338	233		225	225	218	217	217	219	216	218	214	210	214	218	209	200	198	197	189	184	187	175	164
5	44249 Vallecillo, El	40		43	72	69	62	53	55	60	59	51	54	41	45	47	61	54	52	50	60	59	49	48	47	44	24		26	38	37	32	29	32	35	33	28	30	25	28	29	35	32	32	31	34	35	28	28
5	44250 Veguillas de la Sierra	31		27	27	28	28	27	27	24	23	25	28	29	27	28	25	20	22	23	22	19	19	20	19	21	17		16	17	17	17	17	17	16	14	15	17	18	16	17	15	12	15	14	14	11	11	12
5	44251 Villafranca del Campo	404		407	387	382	380	381	371	368	368	349	360	365	361	352	339	323	323	314	299	300	289	297	298	285	207		205	194	190	189	191	193	190	193	181	186	191	191	181	179	165	165	161	156	158	149	153
5	44252 Villahermosa del Campo	68		69	68	70	70	71	87	97	102	89	92	91	98	99	102	99	102	104	103	99	94	94	89	83	39		40	39	38	39	39	45	52	55	49	54	53	57	59	61	61	64	65	67	67	63	60
5	44256 Villanueva del Rebollar de la Sierra	47		51	51	52	48	50	51	51	50	50	50	51	48	53	52	47	46	52	51	49	43	47	39	42	26		29	29	30	28	28	28	28	27	27	27	28	26	30	28	26	27	30	29	28	25	27
5	44257 Villar del Cobo	235		231	230	223	232	231	218	222	213	213	216	217	217	208	205	202	192	190	189	188	175	164	164	160	114		115	117	117	123	119	112	112	108	110	114	115	120	114	112	107	107	105	105	105	100	96
5	44258 Villar del Salz	115		112	106	101	101	95	108	104	98	95	93	88	85	83	80	79	73	75	74	70	59	60	55	61	58		60	58	56	56	52	61	60	57	55	54	53	50	48	47	46	42	44	44	42	36	37
5	44260 Villarluengo	205		205	191	201	200	207	213	212	212	207	204	213	191	188	194	200	195	194	189	176	169	177	170	171	111		114	110	116	115	121	125	122	122	121	118	121	109	110	110	116	113	117	114	106	103	105
4	44261 Villarquemado	1005		1003	995	966	965	957	928	938	916	924	934	944	968	940	906	904	889	886	869	863	875	862	863	841	504		502	498	490	499	499	479	488	475	483	488	490	503	496	474	476	467	463	452	452	455	448
5	44262 Villarroya de los Pinares	214		203	200	201	192	196	193	190	188	194	194	187	190	177	172	163	164	160	163	160	155	160	172	161	106		100	100	105	98	103	103	106	103	108	109	103	102	98	92	85	85	84	85	84	82	86
5	44263 Villastar	345		346	350	341	332	339	338	327	333	347	351	359	427	450	448	480	498	522	526	503	501	494	505	507	184		185	185	181	175	178	175	171	174	185	189	189	222	232	233	241	252	267	267	256	252	252
5	44264 Villel	345		329	333	331	332	343	347	354	322	347	367	377	382	366	342	347	355	348	342	338	330	327	329	333	170		169	174	170	170	176	191	202	183	207	212	223	222	207	197	199	204	204	199	196	188	182
5	44265 Vinaceite	306		304	293	287	282	282	282	281	271	249	332	322	330	314	301	308	287	274	262	262	262	249	251	231	158		158	154	149	146	144	143	141	138	125	183	179	178	168	164	168	157	153	138	134	135	133
5	44266 Visiedo	228		212	203	203	199	196	189	188	174	164	157	162	154	149	148	145	141	137	133	138	135	125	119	131	103		95	91	93	91	88	87	85	78	73	69	73	70	65	66	65	65	63	61	64	59	54
5	44267 Vivel del Río Martín	110		95	96	92	91	89	84	84	84	96	92	92	91	86	91	86	81	78	83	78	71	79	73	72	57		52	50	49	46	45	44	44	44	48	47	48	47	46	48	45	44	41	46	42	37	38
5	44268 Zoma, La	34		33	32	31	31	28	28	27	27	24	23	22	22	22	22	22	19	19	18	16	18	16	33	32	18		18	17	16	16	14	14	13	13	10	9	9	9	9	9	9	7	7	7	5	6	5
5	50001 Abanto	191		189	184	184	179	172	158	155	150	150	145	133	125	124	130	127	133	113	113	106	98	97	100	92	103		101	98	100	96	94	86	84	80	80	77	71	66	65	67	66	72	61	62	59	57	58
5	50002 Acered	297		283	273	271	267	264	245	236	223	210	204	189	169	160	198	243	245	220	217	223	171	165	166	158	152		145	140	138	136	134	129	127	124	116	112	102	91	85	111	146	150	130	128	134	96	96
5	50003 Agón	201		198	192	182	188	193	197	193	176	176	172	167	170	166	164	167	155	155	155	155	146	146	137	138	107		107	102	99	102	102	105	101	94	94	91	89	91	89	87	89	81	82	85	87	82	81
4	50004 Aguarón	746		716	753	751	778	763	751	776	776	798	838	903	896	863	873	848	743	796	724	686	684	631	636	624	369		354	370	372	382	377	376	388	389	403	428	488	481	457	455	450	382	426	379	358	357	332
5	50005 Aguilón	263		267	277	276	289	295	293	290	280	274	279	259	256	250	258	254	252	260	254	247	238	235	251	233	134		131	135	133	141	145	143	142	139	140	140	129	133	131	135	134	133	137	137	134	128	128
3	50006 Ainzón	1221		1236	1233	1228	1228	1230	1211	1229	1267	1268	1282	1274	1277	1269	1245	1214	1187	1162	1143	1136	1095	1085	1077	1064	608		624	628	634	641	642	635	641	658	657	664	663	661	651	630	618	606	591	583	582	555	545
5	50007 Aladrén	64		59	62	77	79	78	76	73	64	62	65	62	60	62	67	60	54	54	52	48	47	52	52	52	37		33	34	43	42	43	44	44	39	39	40	38	38	40	44	39	37	35	34	32	32	34
6	50008 Alagón	5595		5552	5616	5621	5636	5749	5907	6024	6187	6293	6547	6894	7195	7178	7112	7167	7175	7052	7014	7045	7025	7094	7163	7154	2785		2765	2794	2807	2831	2898	2973	3050	3090	3156	3320	3524	3664	3635	3587	3617	3623	3543	3497	3491	3485	3526
5	50009 Alarba	166		160	160	158	158	152	145	143	157	148	146	161	156	155	160	161	152	153	152	137	144	133	124	116	92		92	91	88	88	85	82	81	88	82	82	91	87	86	89	90	89	91	90	82	84	77
5	50010 Alberite de San Juan	107		105	98	97	91	97	101	102	104	106	111	98	102	101	99	97	91	86	84	80	77	72	69	74	56		55	51	55	50	56	59	60	63	66	71	60	60	59	59	59	54	51	51	46	45	41
5	50011 Albeta	130		122	120	119	121	123	139	151	144	144	139	135	137	141	149	149	144	153	145	139	134	132	133	134	61		56	58	58	58	57	67	75	72	71	70	68	66	69	74	72	70	74	70	67	66	68
5	50012 Alborge	128		136	139	141	136	139	133	130	133	125	124	124	124	126	121	118	119	124	121	111	105	108	107	107	62		68	71	73	69	70	72	68	70	64	64	64	64	65	62	58	60	64	62	58	55	57
5	50013 Alcalá de Ebro	312		299	297	296	294	294	292	279	299	292	288	297	290	276	283	284	270	281	279	263	270	251	246	245	149		144	142	139	138	135	138	129	144	143	136	140	133	127	130	134	127	132	132	124	127	122
5	50014 Alcalá de Moncayo	162		151	147	147	143	134	135	144	139	128	157	154	155	153	205	193	184	183	186	175	152	144	143	143	87		80	77	77	75	70	72	76	73	70	89	90	92	89	118	114	111	106	107	100	88	83
5	50015 Alconchel de Ariza	171		171	168	162	160	151	135	128	121	119	116	109	106	99	96	90	85	82	80	76	70	63	62	76	93		95	92	87	87	83	75	73	69	69	67	62	60	56	55	53	49	47	46	43	38	36
5	50016 Aldehuela de Liestos	67		61	59	58	58	58	37	33	38	31	84	64	53	48	52	51	48	50	57	53	53	49	48	51	35		32	31	30	30	30	19	18	23	20	47	35	31	29	34	32	32	34	39	38	37	32
6	50017 Alfajarín	1450		1460	1478	1495	1538	1591	1611	1742	1816	1879	1963	2032	2053	2168	2215	2259	2235	2250	2266	2298	2288	2312	2315	2339	742		748	753	759	792	816	818	890	926	982	1018	1065	1066	1108	1124	1156	1154	1158	1166	1188	1179	1190
3	50018 Alfamén	1319		1307	1320	1315	1378	1439	1498	1507	1589	1588	1452	1462	1513	1509	1577	1609	1517	1475	1466	1466	1460	1441	1446	1443	689		683	694	699	754	807	860	873	947	933	809	802	814	814	865	882	823	787	780	776	767	760
5	50019 Alforque	89		90	94	88	85	83	85	83	84	83	77	69	87	81	87	86	78	70	64	58	57	62	68	65	46		47	51	48	46	47	47	46	46	45	42	38	45	44	48	47	43	37	35	33	34	33
3	50020 Alhama de Aragón	1217		1204	1204	1178	1171	1187	1150	1150	1146	1129	1173	1211	1225	1172	1146	1124	1106	1115	1077	1034	1053	1036	1020	1011	594		584	584	568	570	585	576	586	590	586	613	629	632	604	604	591	584	585	555	534	544	545
5	50021 Almochuel	45		43	45	50	48	51	49	49	42	39	40	33	29	26	37	42	38	35	34	31	30	29	25	24	26		23	25	27	25	28	26	25	22	21	22	18	16	14	20	21	18	17	17	14	13	12
4	50022 Almolda, La	717		712	701	691	690	674	653	653	653	638	632	643	631	619	615	611	608	602	593	581	562	567	553	554	354		351	351	346	349	343	330	329	329	328	324	334	323	319	313	314	312	307	298	291	284	289
5	50023 Almonacid de la Cuba	355		350	352	339	337	325	312	306	297	302	300	299	289	283	270	252	244	244	255	261	260	252	243	230	182		175	176	168	168	164	158	156	151	153	156	155	152	147	141	131	128	126	132	132	129	124
4	50024 Almonacid de la Sierra	864		854	866	859	861	867	881	894	877	853	821	821	815	790	824	781	744	752	731	703	701	691	735	753	447		443	453	448	452	465	471	482	480	469	444	442	437	429	461	438	423	426	405	387	393	382
7	50025 Almunia de Doña Godina, La	5373		5383	5438	5591	5875	6115	6353	6480	6779	7023	7170	7633	7911	7802	7851	7792	7766	7836	7680	7692	7660	7819	7951	8091	2746		2751	2763	2856	3056	3211	3325	3360	3543	3670	3695	3942	4112	4059	4046	4032	4001	4022	3915	3896	3897	3978
4	50026 Alpartir	629		622	610	603	622	617	600	603	584	576	575	563	560	564	570	570	567	574	564	547	546	579	555	568	334		326	321	323	327	332	315	314	305	301	296	292	296	296	296	293	291	289	288	278	274	288
5	50027 Ambel	371		359	361	357	355	345	336	334	323	329	330	320	311	305	290	281	270	258	256	256	254	256	254	253	183		165	165	161	159	155	150	152	146	150	155	149	151	150	142	137	133	125	124	125	122	123
5	50028 Anento	73		74	102	107	110	117	213	198	176	157	153	138	135	136	133	126	108	105	105	101	93	95	106	95	43		46	62	66	73	77	134	125	115	103	91	81	76	79	79	72	68	68	68	65	59	62
4	50029 Aniñón	911		901	906	907	888	869	848	837	831	832	822	828	829	818	803	801	789	757	761	740	723	708	706	684	485		473	478	479	470	461	457	450	447	449	445	452	447	447	440	441	432	415	417	401	391	383
5	50030 Añón de Moncayo	317		315	312	304	300	295	284	263	249	231	244	229	220	205	208	213	212	210	206	197	200	213	212	222	189		185	181	177	175	170	163	156	149	141	143	135	129	123	122	127	125	123	121	118	118	129
5	50031 Aranda de Moncayo	254		239	242	247	240	230	228	220	220	228	230	232	223	214	208	198	185	186	187	186	174	160	152	145	140		127	130	133	130	125	124	119	124	128	133	130	126	122	123	122	115	117	117	118	110	99
4	50032 Arándiga	535		524	506	503	481	480	459	472	446	430	428	418	407	406	412	385	367	369	340	317	308	309	302	278	272		268	258	258	243	242	234	242	227	220	215	212	208	208	211	197	188	187	175	163	159	166
5	50033 Ardisa	85		82	76	79	81	79	80	82	82	86	91	84	80	80	85	83	81	70	74	72	72	72	70	74	43		43	41	44	46	45	44	46	48	52	54	53	51	50	53	52	52	44	48	46	44	45
3	50034 Ariza	1385		1334	1329	1334	1325	1336	1337	1312	1276	1221	1242	1289	1267	1279	1286	1227	1207	1185	1196	1139	1133	1139	1115	1100	705		686	682	683	691	698	696	674	652	617	627	655	652	654	657	621	613	609	615	575	578	579
5	50035 Artieda	105		103	103	100	106	111	104	107	108	106	102	102	100	94	92	90	90	86	81	79	75	73	80	80	56		57	57	57	61	63	62	65	65	65	62	59	60	55	52	51	51	50	48	46	44	43
5	50036 Asín	108		101	105	101	99	105	110	106	113	113	111	107	108	104	110	115	103	105	104	106	102	96	110	98	50		48	51	51	50	53	52	54	58	61	60	56	56	54	53	53	50	51	51	53	53	52
5	50037 Atea	251		245	246	239	228	214	191	180	172	164	157	148	130	125	128	152	167	155	112	131	145	156	151	147	140		137	138	134	127	121	109	105	100	94	88	83	74	72	74	86	100	98	64	80	91	96
3	50038 Ateca	2059		2044	2044	1986	2001	2012	2029	2044	2059	2045	2068	2089	2113	2151	2160	2099	2061	2019	1968	1856	1825	1793	1762	1762	1009		1005	1003	972	991	1006	1010	1024	1030	1027	1040	1055	1088	1107	1120	1095	1067	1049	1015	956	942	925
4	50039 Azuara	759		725	723	716	705	674	652	665	643	657	674	703	710	701	702	680	643	630	606	576	551	543	540	529	395		380	382	381	376	357	348	351	340	358	371	388	391	390	388	379	357	345	330	320	308	310
5	50040 Badules	122		116	116	121	122	118	110	107	101	112	107	106	100	95	100	100	102	97	95	88	87	83	85	78	63		59	61	66	65	62	58	55	52	57	55	55	53	50	50	52	54	53	55	51	49	47
5	50041 Bagüés	34		34	47	46	42	42	45	43	37	34	33	32	28	23	21	20	20	15	13	12	11	12	17	16	19		20	26	24	22	23	25	23	21	20	19	20	17	13	12	11	12	9	8	8	8	8
5	50042 Balconchán	34		30	27	26	25	24	23	18	14	13	13	13	11	12	15	14	14	12	13	14	16	17	16	20	17		15	13	13	12	11	10	6	4	3	4	5	4	5	7	6	6	5	6	5	5	7
5	50043 Bárboles	317		329	330	326	326	318	327	318	310	331	324	346	352	333	326	327	316	317	340	326	312	300	293	282	165		174	174	172	170	167	175	167	166	177	178	190	194	189	187	189	175	174	187	175	170	164
5	50044 Bardallur	311		308	301	297	293	280	278	274	281	267	282	314	316	327	328	325	311	297	282	272	258	261	254	254	156		151	145	143	139	132	132	132	134	132	142	164	157	161	161	159	153	146	139	132	124	123
3	50045 Belchite	1628		1625	1639	1643	1629	1625	1570	1572	1621	1633	1647	1692	1671	1665	1683	1655	1633	1589	1562	1559	1526	1528	1505	1526	833		831	840	862	846	841	809	812	837	846	861	889	864	858	872	856	840	816	793	787	770	768
5	50046 Belmonte de Gracián	310		302	300	282	279	275	262	248	241	231	221	216	215	236	236	238	233	221	211	211	206	198	197	194	171		163	161	151	147	148	144	136	128	122	117	117	118	132	134	133	129	120	117	118	115	110
5	50047 Berdejo	53		51	50	49	66	70	65	66	79	74	70	63	64	64	71	63	61	55	53	52	51	47	47	40	29		28	27	26	39	42	39	40	44	42	39	36	37	38	42	38	37	34	33	33	34	33
5	50048 Berrueco	38		41	42	39	40	38	45	43	38	46	47	45	40	43	45	42	41	38	37	35	33	33	34	32	22		23	24	22	23	22	25	24	20	24	24	23	20	21	22	21	21	19	19	19	19	18
5	50050 Bijuesca	148		135	132	129	128	128	123	109	117	132	136	123	114	113	115	114	108	105	100	99	99	98	94	94	84		77	75	73	72	72	73	65	70	78	82	76	75	74	73	71	67	65	64	63	63	61
3	50051 Biota	1255		1261	1238	1222	1218	1202	1179	1169	1143	1139	1135	1138	1131	1115	1095	1073	1036	1022	1002	971	959	948	941	930	644		643	630	625	622	619	604	597	584	584	584	587	584	574	568	552	529	515	500	493	488	480
5	50052 Bisimbre	141		135	129	128	127	124	122	118	117	108	111	108	109	109	108	99	100	97	97	102	99	97	92	81	63		60	58	57	55	53	53	55	55	52	55	55	57	57	57	53	53	52	51	58	56	58
4	50053 Boquiñeni	1028		1006	1005	992	989	993	995	1013	1052	1035	1033	1012	1025	995	985	956	923	896	871	852	844	808	787	776	524		512	507	499	499	505	505	515	544	537	527	512	512	498	500	486	472	460	445	430	420	407
5	50054 Bordalba	101		98	101	100	99	95	94	92	95	95	89	82	79	74	73	71	68	64	62	59	58	56	56	52	58		56	59	58	57	54	55	54	56	56	53	49	47	44	43	43	41	40	41	38	38	36
7	50055 Borja	4174		3999	4235	4256	4264	4313	4313	4348	4444	4501	4653	4838	5030	5042	5020	5057	4915	4931	4930	4955	4946	4922	4969	4978	2027		1951	2086	2079	2098	2132	2137	2160	2202	2245	2343	2462	2570	2583	2560	2561	2478	2474	2462	2485	2505	2509
6	50056 Botorrita	467		471	487	489	487	482	465	471	481	503	526	538	540	536	526	532	516	506	484	489	506	498	488	490	247		251	257	261	257	254	245	252	261	271	281	293	293	289	287	293	283	273	267	268	273	271
7	50057 Brea de Aragón	2019		2022	2031	2009	1976	2011	1999	2013	1973	1894	1872	1922	1897	1854	1816	1795	1754	1734	1719	1694	1682	1665	1609	1589	1006		1006	1017	997	991	1023	1026	1034	1015	963	951	968	953	922	910	897	881	875	869	860	852	847
5	50058 Bubierca	112		106	108	108	108	96	93	92	89	88	90	87	82	83	82	84	78	76	76	69	66	63	66	65	54		51	53	53	53	48	48	47	45	44	42	43	42	44	45	45	40	38	37	35	36	33
4	50059 Bujaraloz	1035		1018	1018	986	1003	1004	1006	1002	1020	997	1022	1048	1048	1055	1048	1054	1044	1021	1008	996	1001	1005	985	980	541		539	539	521	531	527	530	526	534	520	539	547	549	548	545	545	545	531	528	518	524	527
5	50060 Bulbuente	265		253	251	263	266	256	243	237	249	256	258	269	265	248	241	235	241	239	236	227	218	217	221	220	141		140	140	146	144	138	133	126	129	132	135	135	133	126	122	121	125	125	126	122	122	119
5	50061 Bureta	333		327	324	320	317	320	310	303	303	288	286	272	279	269	272	268	268	258	253	237	222	217	214	206	166		163	162	159	160	164	161	156	159	150	150	141	146	138	142	138	139	139	137	126	115	111
6	50062 Burgo de Ebro, El	1447		1493	1531	1550	1600	1682	1695	1797	1894	1937	2101	2188	2298	2321	2341	2363	2366	2381	2348	2383	2431	2432	2436	2486	730		756	777	792	817	862	873	936	985	1014	1099	1144	1202	1224	1223	1218	1210	1223	1196	1199	1226	1233
5	50063 Buste, El	121		114	107	111	108	105	101	98	91	94	94	90	90	88	83	82	76	68	66	64	68	72	66	71	65		61	57	56	55	53	50	49	45	47	47	44	45	45	43	43	41	37	36	35	37	41
4	50064 Cabañas de Ebro	524		517	526	550	544	542	517	522	519	548	537	541	558	556	550	553	540	536	527	508	501	498	505	496	272		270	273	285	284	283	270	278	269	282	276	283	297	298	298	297	287	287	283	269	263	263
5	50065 Cabolafuente	86		99	93	87	80	79	70	67	63	57	54	50	49	49	46	44	41	39	38	35	34	32	33	53	51		54	51	50	47	47	39	37	34	31	30	26	25	25	24	22	22	21	21	20	19	19
6	50066 Cadrete	1243		1367	1572	1679	1729	1664	1916	2115	2303	2431	2445	2528	2777	3054	3177	3293	3363	3538	3602	3655	3749	3891	4032	4235	653		727	835	895	931	898	1026	1128	1220	1292	1291	1340	1459	1594	1662	1724	1746	1851	1892	1934	1990	2055
7	50067 Calatayud	17078		16569	17352	17876	17970	18531	19279	19634	20263	20001	21040	21905	21933	21717	20837	21174	20926	20658	19724	20191	20173	20035	20024	20092	8155		7912	8291	8623	8806	9133	9553	9733	10095	9900	10473	10884	10909	10794	10278	10506	10402	10259	9730	9981	9932	9865
7	50068 Calatorao	2692		2719	2722	2725	2810	2926	2986	3013	2994	2902	2972	3024	3072	3094	3054	3015	2998	2895	2864	2829	2845	2861	2881	2860	1381		1404	1407	1413	1473	1565	1630	1641	1635	1528	1576	1602	1612	1616	1613	1603	1576	1519	1502	1487	1501	1500
5	50069 Calcena	102		95	93	90	87	76	71	69	66	61	54	52	50	68	70	65	81	78	79	72	75	75	72	73	53		51	51	48	46	40	37	36	35	31	28	27	26	37	40	38	49	48	50	43	44	44
5	50070 Calmarza	94		99	95	98	94	95	88	82	75	71	79	76	75	77	105	77	80	76	77	71	64	59	57	61	44		50	48	50	49	50	46	42	42	39	42	43	44	44	53	40	42	43	44	41	36	33
5	50071 Campillo de Aragón	214		200	195	183	183	183	177	173	175	172	168	163	158	154	151	152	148	153	141	142	155	149	147	146	120		112	108	102	101	102	98	94	96	94	93	90	86	86	84	85	82	83	77	80	83	80
5	50072 Carenas	251		241	235	220	215	218	236	238	223	221	213	214	203	195	195	184	165	175	172	172	174	177	213	189	123		119	117	112	108	107	114	117	110	110	108	110	104	100	105	99	87	92	90	89	90	93
7	50073 Cariñena	2852		2893	2891	2875	2860	3196	3411	3500	3536	3277	3353	3509	3665	3725	3728	3572	3537	3457	3389	3384	3339	3276	3302	3355	1433		1475	1483	1477	1473	1725	1847	1917	1928	1716	1761	1856	1921	1945	1949	1860	1827	1772	1728	1709	1683	1655
7	50074 Caspe	7770		7750	7845	7727	7593	7448	7587	7870	8206	8486	8495	8848	9728	9989	9871	9885	9858	9927	9867	9538	9491	9525	9748	10026	3816		3795	3839	3782	3719	3666	3757	3905	4132	4390	4352	4549	5141	5249	5150	5153	5146	5158	5098	4925	4913	4918
5	50075 Castejón de Alarba	121		122	118	116	112	106	101	98	99	104	107	104	107	98	97	95	87	84	95	85	91	92	91	88	67		67	65	64	60	57	55	53	52	53	57	56	58	54	55	55	50	49	58	51	56	58
5	50076 Castejón de las Armas	154		143	142	135	128	115	105	99	95	111	114	127	117	122	121	118	106	105	101	91	87	90	87	78	74		70	71	66	65	56	53	51	51	61	65	72	67	66	67	64	57	56	53	49	50	51
5	50077 Castejón de Valdejasa	351		341	342	336	331	330	317	315	302	301	289	283	290	283	274	257	248	237	228	226	221	221	210	209	186		178	178	174	172	170	164	165	156	152	148	147	150	149	140	131	127	124	117	115	113	114
5	50078 Castiliscar	437		409	403	408	406	395	384	395	385	367	360	347	333	338	328	310	300	292	280	264	262	265	263	254	219		205	205	211	210	204	200	208	201	192	190	185	175	172	164	153	152	148	142	136	139	140
5	50079 Cervera de la Cañada	354		354	351	341	341	339	330	329	332	329	329	331	322	311	313	318	318	316	311	305	286	271	271	260	173		171	170	167	169	167	166	163	168	169	171	172	169	165	167	170	174	173	169	169	158	150
5	50080 Cerveruela	6		6	6	14	26	25	25	29	34	35	38	41	41	41	46	41	42	37	33	34	38	35	33	34	3		5	5	12	22	19	19	23	23	22	24	28	27	28	29	26	27	23	21	21	24	22
4	50081 Cetina	761		736	736	730	721	724	690	707	711	707	693	703	717	697	687	677	672	666	645	615	606	592	593	583	375		364	364	359	350	352	335	344	348	348	349	350	355	344	343	340	344	345	328	318	310	310
5	50082 Cimballa	141		135	146	165	165	150	156	143	141	140	131	122	123	127	127	118	115	114	113	109	103	93	97	94	72		70	80	82	83	72	76	71	73	67	63	57	58	63	63	57	57	56	57	54	55	51
5	50083 Cinco Olivas	134		130	133	137	135	127	123	123	115	122	116	120	118	123	125	119	109	108	113	110	114	112	106	102	65		63	66	67	66	62	60	61	57	59	54	57	57	60	60	56	55	53	56	52	54	53
5	50084 Clarés de Ribota	101		99	102	107	111	107	102	101	106	102	100	92	93	101	97	89	84	77	80	80	72	65	66	67	53		52	53	56	58	55	54	53	57	56	54	50	51	57	55	51	49	44	45	49	43	38
5	50085 Codo	299		282	277	278	275	259	234	228	224	232	227	228	212	211	213	205	202	204	194	182	191	198	201	199	148		137	134	136	136	130	117	114	113	110	110	114	107	107	109	104	101	104	95	92	99	103
5	50086 Codos	306		290	287	283	285	281	283	277	275	272	261	246	260	256	251	241	227	199	185	226	198	183	234	248	177		170	168	164	172	170	176	172	168	165	158	152	167	165	157	149	141	124	113	141	125	115
5	50087 Contamina	61		56	55	59	60	60	54	50	46	43	50	42	38	38	39	39	37	39	36	35	35	37	37	32	32		30	29	32	33	35	33	31	28	25	26	24	21	23	23	23	21	23	21	20	21	21
5	50088 Cosuenda	431		422	425	415	415	416	396	392	380	377	384	391	392	389	413	398	390	377	396	384	372	367	364	337	219		217	219	219	216	221	208	205	198	193	194	200	201	198	208	204	199	194	209	203	199	195
6	50089 Cuarte de Huerva	1720		1746	1760	1847	1953	2041	2249	2582	3078	3837	4726	6404	7687	8658	9564	10394	11043	11589	12141	12581	12862	13055	13303	13450	887		908	914	958	1021	1067	1178	1350	1605	2019	2506	3391	4023	4512	4998	5411	5716	6002	6262	6496	6569	6674
5	50090 Cubel	249		242	240	237	236	233	207	198	215	209	203	211	200	192	194	187	188	184	189	175	175	168	155	155	122		119	118	116	116	115	100	96	105	102	101	104	99	96	98	94	94	93	93	84	83	82
5	50091 Cuerlas, Las	103		101	97	97	94	95	100	95	92	85	75	69	68	66	62	55	52	51	50	44	44	39	41	41	53		52	49	48	48	48	51	47	45	42	35	33	34	33	31	28	27	27	27	24	23	20
5	50092 Chiprana	406		390	381	377	374	370	383	368	353	328	309	298	290	276	465	465	487	514	498	483	481	508	523	497	200		192	188	186	185	183	194	186	176	162	150	141	138	132	236	243	257	275	271	253	249	265
5	50093 Chodes	131		126	124	121	117	113	117	138	148	146	152	148	154	149	147	147	135	135	132	125	112	113	104	104	64		61	60	58	55	53	55	68	75	75	82	78	82	80	81	81	73	74	72	69	62	62
7	50094 Daroca	2335		2309	2294	2286	2242	2194	2099	2155	2226	2326	2274	2345	2331	2300	2313	2288	2255	2193	2113	2087	2044	1996	1983	1965	1152		1138	1144	1148	1117	1098	1057	1087	1145	1188	1149	1190	1156	1136	1138	1129	1117	1089	1040	1029	1010	983
7	50095 Ejea de los Caballeros	15227		14734	15426	15532	15901	16183	16249	16598	16941	16785	16935	17178	17331	17344	17306	17180	17139	16870	16754	16541	16596	16605	16783	16984	7757		7501	7844	7895	8198	8443	8507	8664	8864	8693	8816	8965	8958	8969	8930	8828	8794	8648	8588	8428	8465	8453
5	50096 Embid de Ariza	64		65	70	70	67	63	103	84	71	66	62	60	56	56	53	52	51	49	47	41	39	36	37	35	34		34	36	36	34	33	61	48	38	35	33	32	30	30	26	26	26	24	22	20	19	19
5	50098 Encinacorba	347		325	321	304	319	337	311	294	293	279	271	271	264	252	253	239	238	235	222	205	198	189	178	178	184		174	173	163	168	181	161	152	161	146	139	140	134	129	129	122	120	115	112	102	105	96
7	50099 Épila	3957		3959	3943	3971	4019	4048	4050	4089	4164	4184	4251	4682	4691	4765	4720	4746	4734	4593	4545	4452	4413	4402	4386	4372	2021		2045	2042	2043	2064	2103	2130	2148	2187	2179	2246	2488	2502	2548	2531	2537	2511	2421	2379	2322	2285	2277
5	50100 Erla	484		479	474	466	456	456	445	438	429	434	434	426	420	421	406	400	393	375	371	364	354	345	342	341	235		226	225	223	223	227	219	213	210	214	215	209	209	212	206	204	198	188	186	182	178	175
3	50101 Escatrón	1371		1209	1327	1282	1259	1213	1189	1160	1160	1155	1161	1154	1163	1132	1121	1133	1104	1113	1084	1069	1046	1026	1051	1067	675		586	652	626	615	593	576	559	561	564	573	583	586	563	555	561	545	550	531	530	519	512
3	50102 Fabara	1261		1239	1225	1218	1227	1246	1198	1195	1173	1221	1230	1228	1225	1255	1263	1255	1276	1231	1227	1184	1172	1152	1125	1109	666		654	648	637	644	668	642	636	625	663	663	658	661	679	687	686	694	663	666	635	625	619
5	50104 Farlete	468		463	457	461	459	454	451	442	443	447	439	444	432	439	435	428	411	407	414	404	391	386	379	366	235		230	227	232	229	224	221	218	220	222	217	219	208	211	207	209	204	205	206	201	192	188
5	50105 Fayón	392		392	390	385	384	388	381	395	394	427	434	436	422	407	406	384	372	348	355	354	347	354	379	380	206		204	204	204	203	207	200	201	198	220	224	223	217	210	207	197	193	183	185	183	179	179
5	50106 Fayos, Los	201		194	191	191	182	174	179	175	174	172	171	168	158	153	153	152	151	153	151	147	136	141	139	131	111		105	102	101	96	86	89	85	86	86	86	85	81	79	79	78	76	78	78	79	77	80
3	50107 Figueruelas	955		997	1034	1011	1024	1040	1083	1111	1133	1130	1191	1267	1351	1332	1303	1322	1319	1263	1229	1218	1230	1240	1259	1262	479		504	524	511	513	522	541	561	580	567	604	646	692	685	669	688	689	641	621	608	611	615
5	50108 Fombuena	21		21	20	19	18	18	15	14	50	51	52	54	51	52	50	52	52	54	51	54	52	54	56	60	16		15	14	13	13	13	12	11	30	34	33	32	31	30	28	29	29	31	31	33	32	35
5	50109 Frago, El	106		99	96	122	139	134	124	119	125	127	115	118	115	106	107	109	105	104	104	101	107	99	99	97	65		61	59	75	83	80	75	71	74	75	70	72	69	62	64	66	63	64	65	62	67	61
4	50110 Frasno, El	573		555	556	561	551	552	535	530	505	494	477	480	479	476	477	452	441	439	415	399	386	384	380	379	300		291	293	299	293	290	285	280	267	259	252	257	255	250	250	237	233	233	225	218	209	211
5	50111 Fréscano	261		261	264	252	243	227	223	231	241	237	237	233	235	220	217	208	204	207	205	201	203	202	204	199	124		128	129	123	121	113	111	117	126	125	126	123	123	120	116	113	113	113	109	107	108	111
4	50113 Fuendejalón	935		908	891	872	853	820	794	773	750	851	868	1034	969	953	979	973	948	859	833	786	817	793	778	784	469		463	451	437	431	418	406	395	385	465	466	594	539	516	529	528	516	456	448	420	428	422
5	50114 Fuendetodos	154		145	175	199	187	180	178	176	173	167	179	174	169	174	180	172	169	153	144	126	126	121	145	145	88		79	92	100	94	92	95	93	90	88	95	92	90	93	99	91	90	81	76	67	71	68
6	50115 Fuentes de Ebro	3763		3771	3834	3848	3934	3993	4015	4085	4086	4002	4134	4416	4596	4617	4603	4577	4656	4643	4594	4566	4554	4543	4504	4549	1950		1948	1985	1989	2062	2108	2120	2157	2157	2094	2174	2332	2398	2416	2411	2378	2420	2417	2385	2382	2369	2353
5	50116 Fuentes de Jiloca	372		370	366	353	344	334	317	308	300	296	284	294	282	280	279	280	261	243	219	269	245	229	231	229	192		192	194	187	182	174	164	158	156	156	147	155	147	149	153	154	144	133	120	147	131	122
5	50117 Gallocanta	191		186	181	167	163	172	175	158	157	155	156	158	153	152	156	154	154	158	160	152	162	154	152	136	97		94	94	86	83	90	93	84	83	79	81	81	81	81	86	85	85	85	90	84	91	86
7	50118 Gallur	2992		2948	2942	2921	2945	2965	2960	2938	2921	2899	2996	3004	3026	3007	2931	2882	2846	2779	2695	2630	2643	2628	2596	2566	1491		1486	1491	1483	1507	1525	1522	1513	1493	1477	1521	1527	1526	1517	1485	1454	1429	1388	1354	1329	1334	1324
3	50119 Gelsa	1289		1238	1261	1253	1239	1236	1210	1216	1221	1205	1198	1207	1226	1201	1174	1173	1135	1122	1087	1098	1055	995	1013	996	653		628	638	632	626	630	610	609	616	607	605	617	634	622	612	615	593	583	567	572	551	524
5	50120 Godojos	77		71	71	68	70	70	66	60	59	57	55	54	52	46	44	43	39	36	35	53	52	54	54	53	40		35	35	33	33	34	33	29	28	29	28	28	27	25	23	22	21	20	20	27	27	30
5	50121 Gotor	392		384	388	380	391	402	399	389	390	382	392	385	391	399	384	366	352	347	334	326	314	306	318	302	207		204	206	204	210	215	210	204	202	199	207	200	209	215	202	191	185	186	177	170	168	161
5	50122 Grisel	65		68	67	70	64	64	63	60	70	79	98	97	84	79	71	66	70	67	74	71	75	67	74	74	34		37	39	41	40	40	37	37	45	48	62	60	52	50	45	42	42	41	45	42	46	40
5	50123 Grisén	480		478	474	479	485	492	480	477	484	467	468	519	549	554	563	603	626	636	656	622	625	597	589	590	237		241	238	243	249	257	249	245	248	240	244	273	289	292	295	313	321	334	332	315	318	310
4	50124 Herrera de los Navarros	605		590	611	616	614	610	621	634	647	670	648	628	630	616	604	576	569	565	550	536	526	506	506	489	317		312	325	324	323	321	331	331	339	350	342	334	332	323	314	301	299	301	290	281	279	274
4	50125 Ibdes	620		589	583	558	544	540	530	541	534	501	525	512	510	490	482	471	460	483	455	429	413	404	404	395	312		300	291	285	281	281	280	282	274	258	275	271	269	258	249	242	244	260	240	225	218	212
7	50126 Illueca	3282		3310	3319	3295	3304	3340	3444	3396	3332	3288	3279	3269	3381	3348	3282	3290	3216	3159	3139	3109	3044	2964	2924	2809	1601		1627	1624	1614	1622	1654	1695	1661	1634	1611	1627	1626	1689	1675	1640	1629	1587	1568	1554	1540	1507	1460
5	50128 Isuerre	67		64	64	62	60	54	56	53	53	50	45	39	37	37	36	34	33	33	35	32	31	31	31	31	37		36	36	38	36	35	37	35	35	34	30	25	25	24	24	22	22	22	22	21	19	19
5	50129 Jaraba	329		316	323	321	314	326	323	316	314	324	326	349	358	360	363	355	340	329	324	315	301	280	280	282	169		164	170	173	170	179	171	169	165	177	176	179	187	187	190	188	180	171	164	159	157	147
4	50130 Jarque de Moncayo	591		581	578	583	579	566	555	556	553	541	551	549	546	550	543	531	529	501	473	457	448	436	435	417	318		311	308	314	312	303	298	298	297	288	298	294	293	295	295	290	290	269	259	251	245	241
6	50131 Jaulín	306		309	305	300	292	284	287	307	308	316	326	295	305	323	302	279	265	268	260	254	250	237	235	251	158		158	158	154	153	153	150	159	158	167	176	160	166	176	164	150	141	144	140	129	134	128
6	50132 Joyosa, La	363		363	383	382	385	433	506	609	697	733	790	873	902	936	941	936	983	1007	1042	1032	1058	1072	1073	1101	186		187	196	200	198	223	263	310	356	372	409	451	466	472	477	479	502	521	534	530	548	558
5	50133 Lagata	157		154	153	140	139	132	141	132	141	155	144	141	137	134	145	135	142	133	124	126	119	111	111	109	83		81	80	77	75	70	79	73	83	91	84	82	75	75	81	75	77	72	69	71	67	59
5	50134 Langa del Castillo	190		190	190	197	192	183	171	175	164	159	154	151	152	151	145	141	134	136	137	134	133	132	121	122	91		90	88	91	91	88	81	86	82	79	73	70	72	71	72	70	66	68	69	66	66	67
5	50135 Layana	159		153	145	139	141	137	125	120	123	122	116	114	111	124	123	127	108	119	114	101	105	100	97	94	78		75	70	68	69	67	63	61	63	65	63	64	63	70	68	69	62	67	62	56	60	53
4	50136 Lécera	879		860	850	837	828	829	786	777	776	758	736	736	732	765	759	757	754	730	729	726	687	661	633	631	425		419	411	405	399	408	392	390	394	389	386	391	384	402	404	401	403	393	396	395	382	362
3	50137 Leciñena	1413		1387	1378	1367	1338	1302	1296	1280	1284	1288	1291	1309	1299	1305	1339	1306	1263	1234	1220	1215	1199	1162	1155	1146	698		690	693	686	669	655	655	647	646	646	644	652	643	640	665	650	638	625	619	619	611	585
5	50138 Lechón	58		53	53	53	55	56	59	58	58	59	54	56	54	57	48	52	51	53	56	51	51	53	51	46	34		32	32	32	33	33	36	34	33	35	31	31	30	30	27	31	31	31	33	29	30	31
5	50139 Letux	506		498	481	478	473	473	456	433	413	397	438	418	452	425	428	404	372	379	359	350	349	342	364	342	257		253	244	242	239	239	236	225	213	210	243	233	238	229	233	227	210	219	202	195	197	190
5	50140 Litago	183		181	184	182	185	183	203	195	192	187	185	184	180	183	185	174	173	174	174	171	171	166	161	164	103		105	106	100	101	98	113	106	104	101	98	95	94	100	102	97	96	96	97	95	95	92
5	50141 Lituénigo	122		117	117	118	118	113	122	123	124	128	130	117	117	125	126	120	124	126	123	118	119	127	120	123	60		57	57	57	56	53	60	60	61	64	62	59	59	66	66	61	64	65	65	62	62	64
5	50142 Lobera de Onsella	66		57	57	54	55	56	58	62	62	54	59	53	49	50	54	45	40	42	42	32	30	28	28	26	37		34	34	32	33	34	36	37	38	35	35	31	29	29	33	28	25	28	26	18	16	14
4	50143 Longares	870		861	884	915	948	981	999	906	914	879	873	904	896	896	907	895	903	898	847	789	798	763	811	883	446		440	464	501	528	563	583	512	520	495	493	512	502	499	506	509	521	535	499	449	448	440
5	50144 Longás	42		41	49	52	53	52	49	53	50	44	43	42	39	36	32	34	35	35	36	35	32	35	31	32	26		26	31	32	31	32	29	32	30	29	28	27	26	23	22	24	25	25	25	23	21	24
5	50146 Lucena de Jalón	273		264	252	251	243	244	245	252	267	274	294	307	321	309	307	269	264	252	242	229	237	237	240	232	138		133	128	127	121	121	125	131	143	148	164	176	182	173	172	146	143	136	132	125	132	129
3	50147 Luceni	1074		1063	1064	1056	1057	1059	1053	1048	1058	1052	1070	1080	1101	1098	1088	1045	1032	1014	1006	989	971	945	956	955	534		528	532	524	525	528	527	523	536	537	549	548	558	552	535	525	518	514	518	510	490	473
5	50148 Luesia	440		425	413	443	432	427	400	384	376	407	416	394	377	361	401	366	325	307	334	322	310	310	288	297	228		220	214	230	232	229	218	210	206	221	229	219	209	201	217	201	181	170	186	175	169	168
5	50149 Luesma	22		23	23	23	21	20	40	40	35	36	38	38	37	38	51	50	47	47	43	35	34	34	35	37	12		13	13	13	12	12	19	22	20	20	22	22	21	21	30	30	28	28	26	22	21	21
4	50150 Lumpiaque	962		945	938	917	901	936	943	900	984	970	975	1053	1050	937	939	921	915	916	886	867	834	827	814	806	497		491	483	475	470	492	495	468	520	507	505	557	567	493	496	480	472	477	456	448	423	423
4	50151 Luna	961		932	929	928	914	903	872	881	873	853	855	872	861	846	839	825	794	776	756	733	726	701	698	684	505		492	492	489	484	481	461	468	459	446	446	448	447	442	440	437	417	408	400	385	383	368
3	50152 Maella	2079		2027	2025	1996	2123	2123	2064	2025	2056	2089	2051	2051	2027	2028	2018	1986	1977	1958	1953	1970	2004	2007	1985	2008	1051		1028	1022	1003	1110	1116	1084	1049	1091	1121	1088	1056	1042	1044	1039	1036	1036	1030	1042	1066	1083	1078
3	50153 Magallón	1243		1218	1220	1201	1190	1186	1194	1164	1158	1148	1194	1221	1223	1205	1221	1208	1191	1183	1174	1157	1150	1133	1128	1112	650		659	659	650	646	633	635	621	615	619	651	663	644	623	638	630	620	611	603	599	597	587
5	50154 Mainar	194		184	185	183	180	168	157	162	150	157	174	187	169	167	164	157	158	162	152	147	151	151	155	160	101		99	100	101	98	91	85	86	82	87	89	90	85	86	84	84	85	85	81	79	81	84
5	50155 Malanquilla	139		129	127	126	116	138	132	132	139	130	131	126	123	127	130	123	117	112	113	107	105	100	92	89	72		67	66	65	61	72	68	68	75	75	75	70	70	74	75	73	71	68	71	66	66	63
5	50156 Maleján	314		311	304	296	301	298	302	291	286	297	303	322	330	344	338	325	305	300	267	254	254	259	259	276	165		164	159	152	155	153	152	145	142	148	149	163	167	177	171	167	155	154	137	129	130	134
5	50157 Malón	491		479	463	455	450	442	432	427	421	403	386	383	385	379	375	376	378	364	359	351	349	323	356	369	253		244	239	234	232	232	226	220	217	203	197	196	203	198	194	194	199	189	183	176	178	168
4	50159 Maluenda	1031		1012	998	973	1001	1023	1026	1020	1033	1055	1075	1095	1100	1094	1106	1123	1116	1080	1034	989	951	942	922	937	496		486	477	469	495	509	504	492	506	518	539	544	539	532	544	562	554	532	509	483	456	461
7	50160 Mallén	2963		2935	2977	2983	3186	3283	3323	3333	3385	3327	3503	3680	3731	3704	3709	3714	3611	3399	3292	3187	3140	3083	3035	3004	1524		1502	1530	1527	1708	1769	1797	1784	1820	1757	1868	1946	1987	1965	1973	1978	1918	1784	1732	1668	1631	1612
5	50161 Manchones	162		157	159	153	153	152	151	148	145	146	142	131	127	123	141	131	122	116	130	120	99	98	114	106	79		76	76	75	78	80	79	77	76	80	77	72	69	69	82	75	72	70	75	71	57	55
5	50162 Mara	214		216	217	205	203	199	208	200	210	199	207	212	204	206	202	190	186	178	182	191	185	181	168	168	111		112	110	103	103	99	101	98	105	100	104	109	102	103	100	96	95	90	93	96	94	91
6	50163 María de Huerva	849		868	922	1121	1303	1572	1675	2125	2498	2917	3420	4008	4444	4729	5048	5265	5315	5359	5425	5550	5619	5663	5812	5970	407		420	450	559	661	812	878	1122	1324	1576	1820	2149	2352	2488	2627	2724	2745	2753	2792	2866	2868	2894
6	50164 Mediana de Aragón	515		506	511	514	507	504	510	504	495	500	520	514	492	481	470	468	469	473	457	443	468	465	461	447	262		255	257	258	252	246	251	252	251	253	259	259	250	248	238	234	233	230	219	212	226	229
7	50165 Mequinenza	2582		2544	2532	2478	2466	2430	2511	2493	2485	2533	2480	2478	2492	2495	2478	2449	2436	2393	2311	2316	2329	2301	2324	2279	1285		1260	1266	1235	1225	1210	1250	1249	1255	1287	1247	1258	1278	1274	1267	1259	1259	1228	1180	1179	1193	1167
5	50166 Mesones de Isuela	392		388	379	374	360	356	344	339	329	321	318	325	318	315	316	318	300	295	291	286	274	271	264	257	194		191	186	183	174	173	166	164	161	162	160	164	161	158	157	158	148	146	141	142	137	138
5	50167 Mezalocha	318		316	315	319	305	301	281	285	271	260	263	256	237	226	222	210	244	241	235	254	248	240	238	233	171		171	174	178	169	169	157	163	153	146	150	146	137	130	127	120	139	138	135	149	143	137
5	50168 Mianos	37		39	38	45	47	43	44	45	46	45	53	48	46	41	41	40	33	30	31	28	32	32	30	27	20		22	21	24	25	22	24	24	25	24	28	26	25	22	21	22	19	18	19	17	20	19
4	50169 Miedes de Aragón	532		521	521	512	529	531	508	496	487	469	468	462	471	475	462	458	470	464	479	467	454	432	433	415	273		269	269	268	282	278	266	255	249	241	242	236	244	249	246	247	258	247	264	256	239	231
4	50170 Monegrillo	553		551	538	534	540	534	517	517	506	495	486	500	495	479	472	464	458	440	431	418	419	413	405	394	300		301	297	290	294	289	282	285	277	275	270	279	277	271	264	258	252	245	241	236	234	231
5	50171 Moneva	127		111	111	145	148	138	132	123	103	99	96	98	128	122	129	117	116	111	112	111	103	94	97	114	62		54	54	71	75	71	70	67	56	53	52	55	72	66	72	67	66	64	66	65	63	58
5	50172 Monreal de Ariza	324		317	306	299	289	282	265	257	244	239	220	207	197	189	186	226	231	233	222	214	208	212	200	189	166		163	157	155	151	149	140	138	131	128	120	114	107	106	105	130	128	129	126	122	118	121
5	50173 Monterde	238		223	278	264	243	234	228	231	229	217	221	210	198	194	190	169	161	168	278	198	168	159	157	143	119		112	142	136	123	120	122	124	125	123	127	120	116	115	112	97	92	101	157	115	101	101
5	50174 Montón	140		145	144	140	141	132	131	144	148	134	123	129	129	132	136	133	115	114	105	103	94	94	94	90	71		72	72	72	76	71	71	79	79	70	68	76	74	77	81	81	66	65	63	63	55	53
3	50175 Morata de Jalón	1614		1546	1574	1540	1516	1494	1422	1393	1417	1385	1379	1354	1360	1352	1314	1266	1259	1209	1204	1177	1146	1097	1079	1066	806		768	780	764	752	740	696	690	701	686	673	661	666	667	645	621	624	600	592	576	556	537
5	50176 Morata de Jiloca	359		355	350	330	325	312	325	307	295	267	292	317	306	301	286	280	232	236	256	272	282	282	302	276	192		190	187	175	171	167	173	164	159	140	160	180	172	171	163	163	132	139	148	160	162	162
5	50177 Morés	518		507	503	487	474	455	438	425	407	460	447	444	443	437	422	402	393	379	362	349	335	334	323	321	272		267	265	256	249	238	234	225	213	239	235	231	228	227	222	218	212	205	195	187	178	178
4	50178 Moros	555		533	533	510	521	506	495	512	506	478	469	474	481	469	449	441	434	406	397	383	364	362	343	319	279		265	265	251	257	245	248	264	259	241	241	246	248	243	232	231	231	210	208	197	185	186
5	50179 Moyuela	365		356	358	353	344	333	320	315	301	297	290	289	280	260	258	278	280	265	280	265	258	245	280	265	180		180	184	184	179	174	170	165	159	158	155	153	150	141	138	149	155	146	153	145	136	132
6	50180 Mozota	115		116	114	114	112	105	121	121	129	126	127	117	118	114	113	107	117	121	121	124	136	130	122	120	55		58	57	57	56	51	59	60	65	63	62	57	58	55	55	55	57	60	60	60	66	64
3	50181 Muel	1128		1135	1105	1123	1160	1147	1135	1142	1180	1200	1225	1279	1388	1385	1434	1379	1377	1375	1335	1312	1324	1333	1378	1401	563		570	557	562	590	589	583	578	596	616	631	660	701	704	729	705	701	708	684	667	683	684
6	50182 Muela, La	1098		1136	1205	1351	1580	1889	2310	2858	3265	3567	3965	4419	4928	5166	5213	5062	5015	4948	4980	5090	5238	5479	5784	5894	568		593	630	708	825	991	1200	1489	1690	1837	2046	2273	2506	2650	2698	2624	2586	2566	2578	2657	2737	2855
5	50183 Munébrega	485		483	483	463	463	461	438	438	437	437	431	440	469	488	467	470	462	420	405	410	403	385	371	363	258		253	253	243	246	242	236	236	235	235	229	235	247	254	241	249	251	233	222	224	219	209
5	50184 Murero	144		143	147	149	149	149	138	139	138	146	163	159	153	146	148	140	135	133	131	129	119	107	98	96	84		82	84	85	85	83	78	75	75	80	87	88	86	85	87	79	75	75	76	74	68	62
5	50185 Murillo de Gállego	139		137	164	133	132	167	177	182	179	177	173	169	165	189	194	202	189	183	166	168	175	174	183	191	82		81	98	79	78	95	102	103	102	100	97	93	92	102	109	116	108	110	103	100	103	104
5	50186 Navardún	64		61	61	62	60	60	54	54	53	50	44	49	49	50	48	47	45	43	41	42	41	40	38	36	33		32	32	32	31	34	30	30	30	28	26	30	30	31	30	29	28	27	25	26	25	25
5	50187 Nigüella	123		119	116	122	117	112	105	97	90	89	91	87	84	81	79	74	75	80	78	76	69	66	62	61	64		65	63	67	65	61	59	52	47	47	48	47	47	46	45	43	44	48	47	44	41	41
5	50188 Nombrevilla	33		33	35	66	68	64	55	50	46	46	39	38	36	35	38	35	34	37	34	32	31	29	31	31	18		15	16	39	39	37	31	28	25	25	22	21	21	20	21	20	20	21	19	18	18	18
3	50189 Nonaspe	1100		1087	1081	1080	1040	1029	1045	1042	1059	1055	1056	1079	1083	1061	1054	1064	1038	1016	1008	992	964	962	961	978	557		544	544	547	529	523	539	535	551	546	551	572	575	556	560	571	560	548	538	529	513	521
4	50190 Novallas	773		758	738	731	727	769	815	807	806	818	875	885	891	919	949	948	947	931	913	871	838	850	830	825	376		366	354	357	359	388	406	410	413	421	456	467	473	489	507	511	504	500	495	471	445	449
4	50191 Novillas	713		699	683	670	666	669	669	667	660	645	643	639	639	626	603	602	594	586	578	560	546	540	532	517	366		356	352	343	348	349	345	346	341	333	333	329	324	316	305	299	296	291	283	277	273	269
5	50192 Nuévalos	297		300	309	344	352	367	393	384	374	338	342	353	361	356	355	350	348	332	327	335	332	325	310	285	170		174	179	197	201	205	208	205	198	181	187	193	199	194	200	197	195	187	181	179	180	177
6	50193 Nuez de Ebro	550		563	574	592	599	607	619	627	646	699	731	754	758	801	837	843	863	843	826	840	838	827	837	838	292		298	301	313	315	318	320	323	329	359	370	386	390	413	433	428	437	427	420	429	425	413
5	50194 Olvés	178		171	176	169	168	154	145	136	126	115	112	120	119	115	119	117	109	106	117	120	104	106	104	110	96		90	92	90	89	85	75	74	68	63	65	66	64	61	68	67	63	60	67	69	62	64
5	50195 Orcajo	47		46	47	47	46	44	42	39	37	37	38	36	34	33	43	47	45	57	56	58	57	59	58	55	23		23	24	24	23	23	22	21	20	20	20	19	18	17	22	26	25	37	38	39	37	38
5	50196 Orera	143		133	134	126	124	125	132	131	135	133	122	128	126	129	136	135	133	131	127	122	120	118	114	111	73		66	68	63	64	64	67	68	71	69	63	67	65	66	71	68	68	68	65	63	63	62
5	50197 Orés	108		104	103	101	99	116	113	107	109	104	106	107	101	101	107	103	104	110	112	108	106	104	114	109	63		62	61	60	60	63	63	61	60	60	60	63	57	59	62	61	59	66	66	65	63	63
5	50198 Oseja	60		56	55	50	49	51	47	52	46	47	50	52	51	55	54	48	44	48	61	60	55	52	53	47	32		32	31	29	28	28	27	30	26	27	27	29	27	30	30	29	26	29	36	36	35	33
6	50199 Osera de Ebro	361		345	353	354	353	374	383	379	387	395	417	446	457	473	462	449	447	424	407	403	396	395	386	383	174		167	169	170	175	182	189	190	197	210	214	228	231	237	231	228	229	207	205	201	195	201
4	50200 Paniza	702		711	711	697	713	720	734	729	748	742	741	798	770	759	766	758	754	729	691	673	650	634	609	619	343		348	348	351	365	374	386	383	403	402	393	429	410	405	403	404	406	388	367	356	340	333
4	50201 Paracuellos de Jiloca	512		495	493	500	501	503	497	507	515	507	507	537	554	576	590	587	567	568	590	591	583	601	592	573	231		221	222	230	235	239	241	250	257	257	256	273	277	288	306	306	298	297	305	307	305	310
5	50202 Paracuellos de la Ribera	331		314	304	291	288	265	249	234	225	211	199	190	199	194	187	172	172	175	168	162	171	158	143	136	158		149	142	134	136	123	120	112	108	98	92	89	92	91	89	85	85	87	87	83	91	83
6	50203 Pastriz	893		936	971	1043	1072	1125	1160	1216	1259	1326	1370	1381	1392	1384	1351	1364	1317	1310	1280	1302	1314	1293	1297	1300	438		457	470	511	519	544	567	591	615	650	669	678	682	673	650	663	634	634	616	612	624	625
7	50204 Pedrola	2582		2574	2588	2637	2699	2819	2862	2906	3065	3168	3302	3488	3667	3721	3769	3780	3680	3622	3560	3450	3453	3509	3568	3587	1331		1316	1316	1340	1365	1448	1487	1509	1591	1652	1738	1842	1930	1960	1989	1988	1921	1874	1850	1795	1784	1787
5	50205 Pedrosas, Las	109		100	101	96	98	107	100	96	94	100	106	122	120	121	117	116	111	110	107	107	106	90	87	86	51		45	48	47	49	54	50	52	53	54	51	63	64	63	61	58	52	51	52	53	52	44
4	50206 Perdiguera	447		447	446	508	511	542	569	589	617	621	647	664	662	664	651	645	616	613	597	603	596	577	572	572	235		236	233	261	263	281	295	306	319	316	339	350	343	343	338	339	322	321	314	316	318	308
5	50207 Piedratajada	200		194	142	133	144	157	173	168	170	165	167	156	152	150	147	130	126	113	114	112	110	97	95	87	101		98	72	67	68	76	85	86	85	86	85	80	80	77	75	66	64	58	60	59	57	49
7	50208 Pina de Ebro	2187		2208	2221	2239	2278	2312	2335	2352	2384	2399	2461	2552	2597	2655	2626	2635	2615	2567	2535	2443	2435	2373	2362	2391	1088		1093	1099	1112	1146	1171	1195	1197	1221	1237	1274	1329	1349	1372	1353	1355	1348	1322	1304	1262	1241	1217
6	50209 Pinseque	1472		1470	1500	1606	1741	1833	2019	2197	2479	2724	2953	3252	3423	3481	3579	3676	3687	3625	3606	3726	3850	3908	3973	4070	733		725	749	805	876	928	1018	1109	1262	1381	1493	1663	1760	1795	1857	1918	1919	1873	1891	1945	1991	2009
5	50210 Pintanos, Los	88		84	96	89	83	93	102	102	94	52	43	41	38	38	45	45	48	44	44	43	37	37	37	39	44		42	48	45	44	51	55	60	57	34	27	26	24	24	27	26	29	26	26	25	23	23
5	50211 Plasencia de Jalón	361		370	369	366	361	371	370	368	367	350	363	378	404	404	389	386	374	370	342	320	315	303	306	308	193		201	201	198	196	204	205	205	209	196	202	219	239	234	219	214	205	200	187	174	176	172
5	50212 Pleitas	74		69	64	61	58	54	62	62	58	57	57	57	51	48	53	52	45	43	45	44	41	36	34	33	41		40	38	37	35	32	35	35	33	32	32	32	26	24	27	27	23	22	21	19	16	14
5	50213 Plenas	167		161	155	137	143	139	133	131	117	112	113	123	125	132	135	131	128	120	111	105	102	101	106	98	84		81	78	68	72	70	66	65	60	57	58	62	63	68	66	69	67	66	62	59	56	54
5	50214 Pomer	22		15	27	27	34	32	35	35	41	38	31	31	38	37	36	35	33	34	32	33	27	22	22	21	12		8	15	18	21	19	21	20	24	24	20	20	25	25	24	23	22	23	21	23	18	15
5	50215 Pozuel de Ariza	29		25	22	24	23	23	23	27	27	23	24	22	22	20	21	22	22	23	24	24	23	21	21	21	20		18	15	16	14	14	15	17	17	14	14	13	13	12	12	12	13	14	15	16	13	12
5	50216 Pozuelo de Aragón	367		350	347	339	338	324	347	338	338	331	334	338	341	342	340	327	318	299	288	282	281	284	296	282	202		192	190	186	187	177	191	185	185	180	179	180	184	184	185	178	174	163	154	150	152	152
4	50217 Pradilla de Ebro	652		659	653	647	639	628	630	638	633	644	637	642	638	618	619	627	624	584	560	548	562	574	563	540	338		345	341	338	331	327	326	333	329	332	326	326	324	322	324	328	330	309	300	290	300	301
5	50218 Puebla de Albortón	158		158	151	148	146	146	137	144	154	144	137	138	129	125	120	128	125	127	124	118	122	120	118	120	81		82	80	80	79	79	80	86	94	88	85	84	75	73	73	80	78	80	77	73	77	74
6	50219 Puebla de Alfindén, La	1578		1633	1657	1907	2118	2339	2567	3076	3559	4029	4432	4687	5033	5250	5433	5603	5784	5864	5948	6028	6109	6173	6303	6358	819		845	848	974	1074	1190	1312	1563	1801	2050	2279	2463	2635	2746	2846	2916	2985	3024	3062	3086	3123	3162
5	50220 Puendeluna	61		58	61	60	61	64	63	65	61	64	60	55	58	65	62	63	55	51	51	44	46	44	44	48	35		35	35	35	36	38	39	40	37	40	37	34	34	36	34	34	31	28	27	24	26	26
5	50221 Purujosa	34		39	43	40	39	51	60	59	48	54	50	48	48	44	43	40	39	39	37	38	37	36	35	32	25		29	32	30	29	34	42	42	37	43	38	39	35	32	29	27	26	26	25	26	26	26
7	50222 Quinto	2152		2154	2149	2110	2121	2108	2075	2045	2034	2062	2069	2101	2108	2111	2105	2077	2085	2055	2020	1996	1960	1948	1939	1949	1083		1086	1077	1054	1059	1044	1029	1021	1018	1042	1053	1073	1085	1090	1084	1071	1064	1048	1031	1016	999	990
3	50223 Remolinos	1253		1257	1248	1244	1223	1225	1237	1210	1216	1202	1209	1198	1192	1199	1183	1153	1144	1149	1143	1113	1088	1081	1086	1074	637		634	625	620	609	614	627	614	616	613	622	614	611	609	601	587	585	591	595	575	556	551
5	50224 Retascón	76		79	77	78	81	88	95	99	95	94	95	89	84	79	76	70	70	75	79	76	73	74	67	62	42		46	44	44	45	46	52	55	53	50	52	50	44	44	44	42	43	47	48	46	44	45
7	50225 Ricla	2043		1838	1858	2083	2354	2518	2750	2653	2721	2652	2916	3400	3469	3568	3065	3188	3225	3203	3122	3027	2894	2815	2847	2869	1061		976	985	1120	1318	1435	1573	1491	1515	1454	1615	1882	1918	1976	1647	1695	1691	1678	1635	1580	1519	1486
5	50227 Romanos	154		147	146	143	145	143	140	124	130	120	112	113	114	113	123	121	114	107	111	127	119	119	128	125	90		85	85	81	81	80	81	71	73	69	66	66	67	68	72	71	68	62	62	69	65	59
5	50228 Rueda de Jalón	358		371	366	353	363	372	365	360	360	372	364	361	353	353	350	345	343	344	332	328	316	325	310	312	184		189	187	181	188	193	187	182	186	194	187	186	188	189	189	190	187	190	180	178	173	174
5	50229 Ruesca	93		92	92	89	89	88	87	86	86	82	82	78	80	75	80	75	76	73	73	73	72	72	78	76	48		47	47	46	46	44	44	44	45	42	43	41	42	40	41	39	40	37	37	36	37	37
3	50230 Sádaba	1722		1683	1691	1666	1712	1730	1764	1845	1820	1713	1692	1696	1666	1671	1643	1577	1506	1460	1404	1366	1347	1324	1324	1311	875		851	849	835	859	865	890	925	929	874	858	858	844	850	841	811	771	749	718	697	690	663
5	50231 Salillas de Jalón	372		365	358	352	343	362	346	344	350	357	365	378	371	375	383	373	337	324	324	304	305	304	315	321	194		194	191	186	177	191	184	184	186	192	191	200	189	188	189	189	169	161	164	153	157	155
5	50232 Salvatierra de Esca	291		289	289	278	276	273	271	269	260	259	249	248	244	235	226	210	211	211	215	208	212	198	199	207	149		148	148	142	141	134	134	134	126	125	120	121	120	114	109	105	103	106	107	102	100	95
5	50233 Samper del Salz	149		144	142	142	143	137	135	130	124	114	105	107	123	128	119	121	109	106	123	117	112	112	110	100	75		72	71	73	73	69	69	68	65	60	54	58	61	66	63	66	62	63	72	69	63	63
5	50234 San Martín de la Virgen de Moncayo	314		311	306	305	306	296	291	291	290	292	284	292	300	295	285	297	292	281	279	286	287	286	277	270	162		161	161	161	163	160	159	160	158	163	162	165	168	163	161	167	164	158	158	162	160	161
6	50235 San Mateo de Gállego	2031		2036	2069	2137	2181	2195	2290	2381	2447	2604	2708	2895	3009	3079	3137	3158	3190	3093	3051	3060	3077	3134	3234	3269	1056		1042	1064	1096	1123	1134	1195	1244	1280	1353	1415	1506	1558	1597	1626	1636	1657	1602	1574	1575	1579	1605
5	50236 Santa Cruz de Grío	238		234	232	232	226	230	216	214	197	190	194	186	182	164	161	148	136	133	135	123	118	108	116	105	130		128	129	128	124	123	114	110	105	101	107	106	104	90	87	79	72	70	74	72	70	63
5	50237 Santa Cruz de Moncayo	101		107	116	121	118	115	127	118	120	109	125	135	131	126	130	133	143	137	136	130	121	125	130	123	51		52	53	58	56	54	60	58	63	52	59	64	66	62	64	71	76	74	72	69	63	67
5	50238 Santa Eulalia de Gállego	138		133	130	127	138	133	135	134	129	120	129	126	119	125	130	124	123	127	110	102	99	98	95	97	65		62	62	61	68	68	68	72	68	63	70	68	65	69	70	69	68	70	57	55	53	53
5	50239 Santed	83		78	77	80	78	77	76	75	76	69	67	63	61	61	67	65	66	66	66	62	63	61	63	64	37		37	37	38	37	37	37	36	38	36	35	34	33	33	38	38	40	41	42	40	41	39
3	50240 Sástago	1510		1479	1459	1444	1408	1373	1325	1307	1288	1249	1179	1138	1115	1260	1294	1266	1249	1221	1217	1183	1175	1170	1154	1119	757		739	729	726	713	699	672	657	649	634	603	580	568	649	659	646	643	631	620	597	594	589
4	50241 Sabiñán	997		980	955	931	914	882	845	809	795	758	741	816	805	793	747	749	770	755	743	722	699	691	723	722	486		473	462	450	442	428	414	397	388	367	366	407	409	404	379	386	405	401	397	383	375	374
5	50242 Sediles	111		107	105	102	101	105	100	93	91	87	100	101	109	112	115	106	108	110	105	102	100	95	102	108	56		55	55	52	54	56	52	47	47	46	59	58	60	61	64	61	64	65	63	63	62	58
5	50243 Sestrica	485		486	481	478	470	465	452	460	447	446	425	405	406	402	401	390	400	413	402	391	387	370	352	344	250		246	246	243	241	244	234	243	237	245	235	224	230	232	228	222	228	238	229	226	220	208
5	50244 Sierra de Luna	275		263	259	250	259	263	250	269	277	296	309	313	311	308	310	291	262	273	267	262	250	253	268	270	136		132	132	127	135	136	130	142	145	154	159	166	168	167	169	159	140	146	143	140	132	136
5	50245 Sigüés	185		181	178	187	188	180	174	172	167	154	147	138	137	132	131	121	113	105	103	93	94	88	83	79	96		96	94	94	95	93	90	88	86	80	78	74	73	71	70	66	63	58	56	51	50	47
5	50246 Sisamón	89		85	83	82	76	68	65	60	56	54	53	52	51	50	43	40	39	38	36	35	33	31	29	35	54		50	49	49	45	40	40	39	38	37	37	36	35	35	28	26	26	25	24	24	22	20
6	50247 Sobradiel	596		610	621	641	646	718	755	752	813	851	903	965	967	999	979	1029	1054	1083	1077	1079	1074	1089	1096	1136	283		296	310	319	321	361	380	397	430	441	455	480	474	489	474	499	512	530	527	514	512	523
4	50248 Sos del Rey Católico	850		813	813	774	751	754	743	740	722	716	712	707	690	662	666	646	635	629	614	605	588	588	590	567	422		405	405	395	383	380	379	372	366	362	354	359	346	334	341	326	326	324	314	313	309	312
5	50249 Tabuenca	497		484	480	480	478	457	461	453	454	447	424	414	411	412	394	387	369	369	352	343	331	323	314	321	271		264	260	262	264	254	259	250	253	252	234	228	228	229	218	217	208	208	201	197	190	187
5	50250 Talamantes	67		68	68	70	64	61	59	65	61	65	66	65	62	61	57	60	60	59	58	55	52	63	64	61	37		37	40	42	38	35	35	36	33	35	36	36	33	31	26	29	27	26	26	27	26	32
7	50251 Tarazona	10365		10287	10442	10416	10564	10667	10671	10774	10875	11027	10991	11095	11211	11131	11121	11050	10863	10864	10759	10713	10538	10509	10533	10558	4993		4966	5039	5026	5125	5177	5180	5245	5280	5388	5386	5470	5536	5510	5490	5446	5373	5382	5331	5307	5202	5203
7	50252 Tauste	7017		6998	6977	6932	6978	7207	7247	7289	7412	7503	7489	7690	7710	7567	7484	7382	7190	7027	6941	6933	6892	6914	6912	6847	3484		3466	3455	3454	3499	3639	3643	3674	3716	3781	3767	3860	3858	3788	3747	3693	3601	3490	3445	3444	3430	3447
4	50253 Terrer	708		672	665	625	612	601	568	539	569	560	541	525	526	519	500	475	586	532	520	497	479	485	447	464	340		322	318	300	298	292	278	266	284	281	272	265	267	260	254	249	307	286	281	271	258	261
5	50254 Tierga	265		260	257	253	247	232	227	221	212	203	198	196	189	179	202	197	195	197	200	197	190	192	186	190	143		143	142	141	137	130	128	122	116	111	110	108	103	99	112	111	108	108	110	108	103	104
5	50255 Tobed	299		285	278	281	275	259	251	250	252	251	276	259	238	256	250	230	236	230	243	225	224	214	214	230	142		140	138	142	145	134	127	125	129	129	139	130	118	123	118	108	117	118	129	120	118	113
5	50256 Torralba de los Frailes	112		109	106	105	105	104	91	87	82	101	100	102	99	96	94	90	88	88	86	87	88	86	79	76	54		53	52	51	51	51	45	45	43	57	57	58	54	52	52	50	49	49	46	46	46	46
5	50257 Torralba de Ribota	237		230	229	220	211	198	196	189	192	191	187	190	200	198	202	205	203	189	186	188	181	172	174	169	135		129	125	120	113	107	107	101	103	100	101	102	111	109	112	114	111	107	106	109	103	97
5	50258 Torralbilla	77		71	71	76	83	78	72	71	71	73	71	64	66	64	58	56	57	57	63	58	57	61	55	59	40		36	36	38	43	40	37	37	37	39	37	33	34	34	32	31	32	32	36	32	33	35
5	50259 Torrehermosa	119		122	115	114	114	112	107	102	99	92	92	89	87	83	81	80	70	71	69	67	65	63	59	69	65		65	63	62	62	60	56	53	52	48	48	47	46	44	43	42	38	38	38	38	36	35
5	50260 Torrelapaja	48		44	43	45	44	42	37	40	36	36	42	44	42	45	43	39	37	35	35	33	34	32	32	35	24		22	21	22	22	22	20	22	21	21	26	26	24	26	24	23	23	21	21	20	21	21
5	50261 Torrellas	336		321	317	305	303	304	307	312	311	304	315	304	301	293	296	290	287	275	269	248	254	250	250	246	174		160	162	154	153	156	163	173	174	168	173	163	160	152	157	157	154	148	142	131	133	130
6	50262 Torres de Berrellén	1402		1404	1401	1400	1418	1402	1429	1450	1430	1449	1440	1517	1523	1496	1511	1521	1501	1492	1491	1477	1469	1446	1446	1443	704		700	702	709	717	713	730	740	736	746	750	792	795	779	790	800	788	774	777	775	766	745
5	50263 Torrijo de la Cañada	426		414	414	386	366	367	334	337	339	320	314	303	285	277	279	281	277	251	245	231	210	206	199	197	223		214	214	211	199	197	182	185	184	171	171	171	160	156	154	157	158	141	141	128	118	118
5	50264 Tosos	211		206	203	200	192	194	210	217	221	215	239	246	244	245	242	226	210	208	205	195	192	180	183	183	106		107	104	103	98	98	110	112	117	120	131	137	131	134	129	127	116	116	113	108	106	102
5	50265 Trasmoz	67		67	63	60	59	59	65	65	69	71	91	87	82	78	76	76	74	75	79	96	86	89	86	88	33		35	32	32	31	31	34	35	36	38	49	46	46	44	40	41	41	41	42	54	49	53
5	50266 Trasobares	249		238	234	226	220	206	193	183	176	178	177	165	158	152	146	139	140	137	128	126	121	120	122	115	136		125	122	118	117	111	106	103	102	102	103	96	92	91	89	85	85	83	79	77	74	74
4	50267 Uncastillo	967		920	919	889	873	894	875	863	849	854	819	814	801	781	754	731	712	688	684	668	662	650	636	621	474		450	451	435	427	441	434	429	420	415	400	396	380	373	358	354	347	330	328	317	311	307
5	50268 Undués de Lerda	59		58	52	48	46	53	57	60	62	66	64	67	71	71	74	76	60	56	61	58	59	55	50	57	35		36	32	29	29	34	34	35	37	39	39	42	40	37	40	44	34	34	38	34	32	32
5	50269 Urrea de Jalón	354		345	340	334	338	339	347	344	329	369	385	408	423	414	403	396	406	398	398	404	402	418	418	435	181		174	175	171	170	177	179	168	161	185	193	211	210	202	200	201	207	207	212	215	215	231
5	50270 Urriés	88		84	82	77	67	69	64	59	55	58	47	45	39	37	36	41	41	38	37	40	38	38	39	43	53		52	51	45	40	40	39	36	35	35	31	30	26	23	23	25	25	22	21	21	20	20
5	50271 Used	404		389	387	383	376	359	340	350	363	369	360	349	342	328	321	304	303	294	288	267	276	271	269	256	216		212	210	207	202	196	187	194	202	206	199	197	194	184	180	165	166	162	159	148	153	148
6	50272 Utebo	9075		9488	9758	10719	11345	12100	12600	13227	14037	14920	15912	16966	17677	17999	18204	18281	18336	18429	18430	18466	18593	18602	18691	18822	4574		4793	4926	5427	5768	6160	6393	6750	7207	7625	8121	8663	9005	9126	9176	9219	9222	9227	9211	9197	9239	9258
5	50273 Valdehorna	62		59	60	59	59	55	53	51	46	44	46	42	38	35	36	33	29	27	30	28	30	30	33	33	32		30	30	30	30	29	27	26	24	23	25	21	19	17	19	17	15	14	15	13	15	15
5	50274 Val de San Martín	74		75	75	84	88	90	85	84	84	87	89	88	85	79	80	77	76	71	70	70	65	64	66	61	34		35	34	39	41	42	42	42	43	46	48	48	47	43	45	42	41	40	41	40	37	36
5	50275 Valmadrid	63		62	68	67	65	64	101	100	92	90	96	103	102	109	106	111	138	141	128	122	124	112	117	112	34		33	40	39	38	38	63	63	59	62	64	71	67	69	69	68	88	91	82	77	75	69
5	50276 Valpalmas	203		198	201	200	189	182	169	168	166	167	166	165	160	155	164	161	151	144	142	147	135	142	140	137	103		100	100	98	92	89	84	83	83	84	82	81	79	75	78	75	72	68	67	70	64	68
5	50277 Valtorres	102		100	99	90	94	92	101	109	110	109	117	114	114	114	95	101	92	87	66	73	64	68	61	61	48		48	48	43	45	44	47	54	55	55	57	60	58	58	45	48	44	43	32	34	31	33
5	50278 Velilla de Ebro	290		281	278	276	267	241	249	256	255	260	248	250	261	254	245	243	243	241	250	231	224	215	215	203	146		141	140	134	129	116	121	127	127	130	123	126	138	137	130	128	132	130	137	121	120	114
5	50279 Velilla de Jiloca	130		122	121	116	114	116	117	114	109	104	95	108	104	102	99	115	116	128	120	114	100	90	87	81	64		61	61	59	60	58	59	57	55	53	49	56	53	53	53	66	65	68	61	55	49	43
5	50280 Vera de Moncayo	483		481	480	482	475	462	448	432	438	431	441	424	425	419	405	398	406	392	388	383	375	360	338	322	245		246	248	250	246	238	233	222	229	225	230	213	216	216	211	204	210	200	199	198	191	183
5	50281 Vierlas	106		103	101	108	106	105	103	98	98	101	103	103	95	104	97	98	91	105	96	85	73	74	77	82	50		50	50	55	53	52	51	48	48	49	51	52	48	54	48	48	47	56	51	46	39	40
5	50282 Vilueña, La	103		96	95	101	98	111	111	107	109	103	116	117	110	114	119	111	109	106	111	100	88	77	72	62	47		41	39	43	42	48	48	49	52	52	56	59	55	57	61	54	53	54	57	52	45	39
5	50283 Villadoz	87		87	86	83	84	90	79	88	98	97	91	86	88	83	84	87	93	94	90	82	90	88	92	95	47		47	48	47	49	53	44	50	57	56	52	50	50	49	49	52	55	56	56	47	52	51
5	50284 Villafeliche	241		235	235	245	238	243	235	226	220	207	199	187	185	200	225	209	206	200	195	184	168	170	166	154	122		118	118	121	120	123	121	116	112	102	99	93	94	106	117	109	107	104	102	95	89	94
6	50285 Villafranca de Ebro	688		672	681	680	690	708	672	684	734	733	735	750	777	837	837	834	834	820	836	829	821	830	833	838	335		321	326	331	340	343	331	340	361	364	354	363	383	423	416	412	409	405	414	405	403	404
5	50286 Villalba de Perejil	126		115	117	114	114	118	115	123	123	121	117	114	111	112	113	109	108	102	98	99	93	99	96	96	68		61	61	60	61	63	61	64	64	64	61	61	59	59	60	58	58	53	49	49	47	48
5	50287 Villalengua	453		434	433	428	430	417	402	395	396	378	389	387	387	391	390	386	376	360	348	336	324	319	313	293	241		229	226	225	226	218	208	203	201	195	199	198	199	201	203	205	200	191	184	181	176	175
6	50288 Villanueva de Gállego	2734		2860	2963	3134	3271	3441	3488	3662	3790	3903	4013	4101	4255	4376	4526	4611	4606	4616	4614	4678	4656	4661	4720	4728	1373		1451	1503	1587	1661	1757	1758	1849	1917	1963	2017	2063	2154	2205	2299	2339	2338	2339	2330	2360	2365	2350
5	50289 Villanueva de Jiloca	127		116	121	115	109	106	93	85	82	77	89	83	74	69	78	60	57	52	57	57	52	46	54	52	67		57	60	57	56	55	50	46	42	40	51	46	39	37	37	30	29	25	28	27	25	24
4	50290 Villanueva de Huerva	617		590	593	598	596	595	585	574	574	590	577	599	588	562	560	559	534	511	491	473	462	463	443	434	313		302	310	310	310	312	308	302	305	314	308	328	321	302	294	296	280	268	257	246	239	239
5	50291 Villar de los Navarros	158		149	156	175	167	157	140	143	142	139	129	130	121	120	120	114	113	111	113	110	102	102	106	113	80		75	78	80	75	68	66	71	72	69	66	69	66	65	64	61	61	61	62	62	57	56
5	50292 Villarreal de Huerva	181		188	177	182	186	179	189	193	208	195	199	203	202	202	230	230	219	241	247	242	260	274	274	273	104		105	100	100	103	101	107	114	120	111	115	116	115	114	125	123	117	132	129	132	145	154
4	50293 Villarroya de la Sierra	725		708	690	683	668	648	632	622	624	611	600	609	585	565	575	553	535	521	503	478	467	466	446	435	370		363	356	348	342	333	327	321	317	313	309	319	308	297	298	286	281	275	269	258	244	246
5	50294 Villarroya del Campo	83		90	89	86	81	81	78	80	78	79	78	76	74	75	81	78	78	83	80	76	71	68	74	89	40		43	43	43	42	42	39	43	43	44	42	41	38	42	45	44	44	48	45	41	37	36
5	50295 Vistabella	34		34	35	34	36	39	35	34	35	39	46	48	45	50	50	52	49	47	45	48	50	49	49	48	18		19	20	19	19	23	20	21	23	26	31	33	30	34	34	35	32	31	29	30	28	28
4	50296 Zaida, La	619		614	603	596	588	586	568	558	549	537	522	525	534	509	514	499	486	481	473	461	463	455	435	447	317		307	300	294	293	288	284	282	278	270	260	260	265	250	252	246	238	234	233	226	230	228
8	50297 Zaragoza	601674		603367	603367	604631	610976	620419	626081	638799	647373	649181	654390	666129	674317	675121	674725	679624	682004	666058	664953	661108	664938	666880	674997	681877	289654		290375	290375	290842	294442	299401	302059	308935	313588	314460	317274	324017	328470	328181	327075	328828	329700	320232	319795	317555	318419	319177
6	50298 Zuera	5374		5404	5439	5448	5562	5715	5835	5973	6212	6424	6759	7288	7427	7510	7604	7738	7817	7742	7820	7978	8253	8365	8565	8576	2754		2775	2795	2798	2853	2927	3005	3072	3201	3311	3511	3807	3879	3880	3920	3995	4032	3984	4028	4093	4268	4330
5	50901 Biel	204		200	188	240	255	244	213	215	211	215	221	217	200	186	166	168	167	157	148	143	133	140	154	155	113		111	104	133	138	132	120	123	119	124	129	126	115	108	97	98	99	90	86	84	83	87
5	50902 Marracos				128	130	117	121	119	111	112	115	114	113	104	100	110	106	101	97	94	91	89	86	86	84				66	66	58	61	61	58	57	57	59	57	56	51	59	58	56	55	52	51	50	50
6	50903 Villamayor de Gállego												2849	2878	2868	2888	2885	2838	2837	2820	2793	2753	2721	2696	2720	2745												1422	1438	1433	1437	1443	1431	1427	1417	1411	1392	1365	1350
[truncated: 27 more columns]
